# Supplementary material for: The transcriptional co-repressor Runx1t1 is essential for MYCN-driven neuroblastoma tumorigenesis
Source: Nat Commun. 2024 Jul 11;15:5585. doi: 10.1038/s41467-024-49871-0 (PMC11239676; doi:10.1038/s41467-024-49871-0)
Supplement: Supplementary file 4 — Source Data [file 41467_2024_49871_MOESM4_ESM.xlsx]

## Sheet: Figure 1
Figure 1
																			Supp Figure 1c and 1d											Supp Figure 1e Hemizygote MYCN with Runx1t1 KO							Supp Figure 1F
Figure 1a	Kaplan-Meier of suppressed and unsuppressed mice from 1590 line								Figure 1b	Scatter plot of 1590 progeny					Figure 1d Th-MYCN x Runx1t1 KO colony															0 denotes no tumour, 1 denotes tumour
	0 denotes no tumour, 1 denotes tumour														0 denotes no tumour, 1 denotes tumour							Time to Medium Palpable Tumour from birth (days) or follow up without tumour development															Time to tumour development or follow up time
	Time to Medium Palpable Tumour from birth (days) or follow up without tumour development	1590 Unsuppressed	1590 Suppressed						Time to tumour development or follow up time						Time to Medium Palpable Tumour from birth (days) or follow up without tumour development	Homozygous MYCN (+/+), wild-type Runx1t1 (+/+)	Homozygous MYCN (+/+), heterozygous Runx1t1 (+/-)		XBlM	XBlM No tumour	MBlM	MBlM No tumour			XWM	XWM No tumour	MWM			Time to Medium Palpable Tumour from birth (days) or follow up without tumour development	Hemizygous MYCN (+/-), wild-type Runx1t1 (+/+)	Hemizygous MYCN (+/-), heterozygous Runx1t1 (+/-)					Th-MYCN +/- Runx1t1 +/+	Th-MYCN +/- Runx1t1 +/+ Y534H
	42	1							42						81	1			50	427	200	331			64	435	61			333		1					80	354
	47	1							47						67	1			52	427	84	278			49	429	54			270		1					252	344
	40	1							40						45	1			55	400	51	278			53	428	70			392		1					60	395
	40	1							40						98	1			46	385	37	260			46	428	53										63	394
	40	1							40						91	1			84	383	75	260			53	427	47										70	394
	40	1							40						104	1			54	383	58	260			53	414	53			152	1					No tumour	373	394
	47	1							47						97	1			54	359	51				52	414	59			345	1						395	396
	40	1							40						47	1			69	359	97				52	407	41			99	1						395	396
	35	1							35						101	1			51	359	86				65	407	61			186	1						396	396
	49	1							49						82	1			51	339	48				91	407	61			120	1						396	396
	49	1							49						79	1			50	336	48				77	405	47			135	1						401	402
	144		1						144						91	1			57	316	53				57	402	66			229	1						401	394
	475		0						475	No tumour					71	1			81	315	57				52	402	56			189	1						402	394
	475		0						475						63	1			45	311	50				52	401	60			139	1						394	401
	475		0						475						70	1			45	297	81				57	401	46			111	1						401	401
	433		0						433						98	1			106	294	81				53	386	45			102	1						394	394
	433		0						433						91	1			54	294	58				46	386	44			231	1						394	400
	392		0						392						149	1			119	294	73				43	375	47			124	1						394	400
	392		0						392						73	1			49	294	73				45	375	49			209	1						400	402
	337		0						337						55	1			59		59				39	375	62			104	1						400	402
	337		0						337						83	1			58		63				102	375	59			224	1						400	394
	337		0						337						59	1			80		59				48	375	59			319	1						402	394
															60	1			76		45				48	375	55			173	1						402	394
															49	1			62		55				62	375	46			395	0	0					402	399
															68	1			112		113				48	374	55			395	0	0					407	400
															88	1			62		62				48	374	55			395	0	0					394	401
															54	1			54		52				85	374	55			395	0	0					394	401
															52	1			78		46				57	373	57			395	0	0					394	392
															56	1			115		60				60	367	43			395	0	0					399	413
															62	1			61		139				77	364	43			395	0	0					428	456
															73	1			51		48				50	364	55			395	0	0					400	456
															69	1			60		41				50	364	54			395	0	0					400	402
															109	1			69		44				91	364	54			395	0	0					392
															70	1			70		65				39	364	58			395	0	0					392
															82	1			62		105				52	349	54			395	0	0					413
															53	1			43		74				63	349	49			395	0	0					413
															77	1			62		74				45	349	57			395	0	0					413
															90	1			53		46				106	345	48			395	0	0					414
															168	1			53		58				50	345	42			395	0	0					370
															101	1			53		54				70	345	77			395	0	0					456
															59	1			77		65				50	343	64			395	0	0
															132	1			123		60				50	343	47			395	0	0
															86	1			45		49				111	343	57			395	0	0
															73	1			54		58				39	343	45			395	0	0
															76	1			54		82				56	343	49			395	0	0
															73	1			133		67				44	343	49			395	0	0
															191	1			60		62				49	343	48			395	0	0
															91	1			72		64				46	340	45			395	0	0
															69	1			47		65				47	323	45			395	0	0
															100	1			52		65				54	323	48			395	0	0
															69	1			71		120				49	323	45			395	0	0
															85	1			44		46				51	294	67			395	0	0
															78	1			80		52				51		42			395	0	0
															83	1			55		64				57		51			395	0	0
															69	1			70		45				63		54			395	0	0
															87	1			78		64				51		44			395	0	0
															86	1			100		41				55		47			395	0	0
															67	1			117		49				102		44			395	0	0
															51	1			64		47				51		58			395	0	0
															85	1			68		52				90		47			395	0	0
															89	1			173		50				46		54			395	0	0
															51	1			94		82				50		54			395	0	0
															62	1			110		62				60		52			395	0	0
															61	1			51		55				71		43			395	0	0
															58	1			51		53				49		62			395	0	0
															84	1			64		55				62		51			395	0	0
															59	1			51		207				46		49			395	0	0
															41	1			49		46				46		47			395	0	0
															63	1			52		54				52		49			395	0	0
															83	1			66		73				46		51			395	0	0
															47	1			63		69				88		55			395	0	0
															48	1			84		39				41		59			395	0	0
															55	1			77		54				44		44			395	0	0
															55	1			45		109				107		42			395	0	0
															63	1			51		59				93		50			395	0	0
															104	1			72		63				49		41			395	0	0
															68	1			54		77				46		50			395	0	0
															59	1			58		54				50		47			395	0	0
															47	1			61		77				46		42			395	0	0
															61	1			67		62				43		41			395	0	0
															60	1			46		77				46		39			395	0	0
															42	1			82		58				50		49			395	0	0
															50	1			53		52				46		49			395	0	0
															50	1			66		61				50		71			395	0	0
															58	1			62		52				42		71			395	0	0
															91	1			99		95				69		38			395	0	0
															117	1			67		71				52		39			395	0	0
															60	1			56		48				59		54			395	0	0
															63	1			118		48				47		54			395	0	0
															69	1			52		52				116		63			395	0	0
															79	1			86		58				50		48			395	0	0
															130	1			86		58				52		62			395	0	0
															100	1			188		54				52		43			395	0	0
															395	0			57		51				65		53			395	0	0
															395	0			63		51				52		53			395	0	0
															395	0			83		59				96		49			395	0	0
															395	0			56		81				273		46			395	0	0
															395	0			57		62						43			395	0	0
															395	0			72		105						40			395	0	0
															395	0			52		54						40			395	0	0
															395	0			60		168						40			395	0	0
																			60		52						40			395	0	0
															128		1		60		52						52			395	0	0
															78		1		77		80						48			395	0	0
															171		1		66		52						48			395	0	0
															64		1		60		52						52			395	0	0
															108		1		45		54						62			395	0	0
															105		1		72		54									395	0	0
															259		1		57		73									395	0	0
															120		1		48											395	0	0
															378		1		65											395	0	0
															235		1		77											395	0	0
															395		0		53											395	0	0
															395		0		61											395	0	0
															395		0		53											395	0	0
															395		0		52											395	0	0
															395		0		57											395	0	0
															395		0		63											395	0	0
															395		0		109											395	0	0
															395		0		57											395	0	0
															395		0		89											395	0	0
															395		0		46											395	0	0
															395		0		60											395	0	0
															395		0		46											395	0	0
															395		0		78											395	0	0
															395		0													395	0	0
															395		0													395	0	0
															395		0													395	0	0
															395		0													395	0	0
															395		0													395	0	0
															395		0													395	0	0
															395		0													395	0	0
															395		0													395	0	0
															395		0													395	0	0
															395		0													395	0	0
															395		0													395	0	0
															395		0													395	0	0
															395		0													395	0	0
															395		0													395	0	0
															395		0													395	0	0
															395		0													395	0	0
															395		0													395	0	0
															395		0													395	0	0
															395		0													395	0	0
															395		0													395	0	0
															395		0													395	0	0
															395		0													395	0	0
															395		0													395	0	0
															395		0													395	0	0
															395		0													395	0	0
															395		0													395	0	0
															395		0													395	0	0
															395		0													395	0	0
															395		0													395	0	0
															395		0													395	0	0
															395		0													395	0	0
															395		0													395	0	0
															395		0													395	0	0
															395		0													395	0	0
															395		0													395	0	0
															395		0													395	0	0
															395		0													395	0	0
															395		0													395	0	0
															395		0													395	0	0
															395		0													395	0	0
															395		0													395	0	0
															395		0													395	0	0
															395		0													395	0	0
															395		0													395	0	0
															395		0													395	0	0
															395		0													395	0	0
															395		0													395	0	0
															395		0													395	0	0
															395		0													395	0	0
															395		0													395	0	0
															395		0													395	0	0
															395		0													395	0	0
															395		0													395	0	0
															395		0													395	0	0
															395		0													395	0	0
															395		0													395	0	0
															395		0													395	0	0
															395		0													395	0	0
															395		0													395	0	0
															395		0													395	0	0
															395		0													395	0	0
															395		0													395	0	0
															395		0													395	0	0
															395		0													395		0
															395		0													395		0
															395		0													395		0
															395		0													395		0
															395		0													395		0
															395		0													395		0
															395		0													395		0
															395		0													395		0
															395		0													395		0
															395		0													395		0
															395		0													395		0
															395		0													395		0
															395		0													395		0
															395		0													395		0
															395		0													395		0
															395		0													395		0
															395		0													395		0
															395		0													395		0
															395		0													395		0
															395		0													395		0
															395		0													395		0
															395		0													395		0
															395		0													395		0
															395		0													395		0
															395		0													395		0
															395		0													395		0
															395		0													395		0
															395		0													395		0
															395		0													395		0
															395		0													395		0
															395		0													395		0
															395		0													395		0
															395		0													395		0
															395		0													395		0
															395		0													395		0
															395		0													395		0
															395		0													395		0
															395		0													395		0
															395		0													395		0
															395		0													395		0
															395		0													395		0
															395		0													395		0
															395		0													395		0
															395		0													395		0
															395		0													395		0
															395		0													395		0
															395		0													395		0
															395		0													395		0
															395		0													395		0
															395		0													395		0
															395		0													395		0
															395		0													395		0
															395		0													395		0
															395		0													395		0
															395		0													395		0
															395		0													395		0
															395		0													395		0
															395		0													395		0
															395		0													395		0
															395		0													395		0
															395		0													395		0
															395		0													395		0
															395		0													395		0
															395		0													395		0
															395		0													395		0
															395		0													395		0
															395		0													395		0
															395		0													395		0
															395		0													395		0
															395		0													395		0
															395		0													395		0
															395		0													395		0
															395		0													395		0
															395		0													395		0
															395		0													395		0
															395		0													395		0
															395		0													395		0
																														395		0
																														395		0
																														395		0
																														395		0
																														395		0
																														395		0
																														395		0
																														395		0
																														395		0
																														395		0
																														395		0
																														395		0
																														395		0
																														395		0
																														395		0
																														395		0
																														395		0
																														395		0
																														395		0
																														395		0
																														395		0
																														395		0
																														395		0
																														395		0
																														395		0
																														395		0
																														395		0
																														395		0
																														395		0
																														395		0
																														395		0
																														395		0
																														395		0
																														395		0
																														395		0
																														395		0
																														395		0
																														395		0
																														395		0
																														395		0
																														395		0
																														395		0
																														395		0
																														395		0
																														395		0
																														395		0
																														395		0
																														395		0
																														395		0
																														395		0
																														395		0
																														395		0
																														395		0
																														395		0
																														395		0
																														395		0
																														395		0
																														395		0
																														395		0
																														395		0
																														395		0
																														395		0
																														395		0
																														395		0
																														395		0
																														395		0
																														395		0
																														395		0
																														395		0
																														395		0
																														395		0
																														395		0
																														395		0
																														395		0
																														395		0
																														395		0
																														395		0
																														395		0
																														395		0
																														395		0
																														395		0
																														395		0
																														395		0
																														395		0
																														395		0
																														395		0
																														395		0
																														395		0
																														395		0
																														395		0
																														395		0
																														395		0
																														395		0
																														395		0
																														395		0
																														395		0
																														395		0
																														395		0
																														395		0
																														395		0
																														395		0
																														395		0

## Sheet: Figure 2a
Figure 2a	Ganglia Hyperplasia
Age (Weeks)			MYCN Wild-type (-/-)/RUNX1T1 Wild-type (+/+)				Age (Weeks)			MYCN Wild-type (-/-)/RUNX1T1 Heterozygous (+/-)					Age (Weeks)			MYCN Homozygous (+/+)/RUNX1T1 Wild-type (+/+)				Age (Weeks)			MYCN Homozygous (+/+)/RUNX1T1 Heterozygous (+/-)
	Rep 1	Rep 2	Rep 3					Rep 1	Rep 2	Rep 3	Rep 4	Rep 5	Rep 6			Rep 1	Rep 2	Rep 3	Rep 4				Rep 1	Rep 2	Rep 3	Rep 4	Rep 5	Rep 6	Rep 7	Rep 8
0	50	100	76.471				0	0	66.667	44.444	75	80	60		0	66.667	42.857	57.143				0	22.222	33.333	33.333	80	50	75	50	72.727
1	16.667	0	0				1	0	0	0	7.692				1	81.818	60	50	45.455			1	28.571	50	18.182
2	0	11.111	0				2	0	0	0					2	42.105	84.615	42.857	100			2	7.692	6.667	14.286
3	0	0	0				3	0	0	0					3	42.857	36.364	50				3	0	0	0
4	0	0	0				4	0	0	0	0	0			4	30	61.538	75				4	0	0	0	0
	Each replicate is the % ganglia hyperplasia for 1 mouse of that genotype
	Mulitple ganglia were assessed per mouse
Th-MYCN x Runx1t1 KO COHORT - WEEK 0
											Sympathetic Ganglia - Location and Number of Hyperplastic Ganglia																								MYCN Immunohistochemical Staining of Sympathetic Ganglia						RUNX1T1 Immunohistochemical Staining of Sympathetic Ganglia
			MYCN	RUNX1T1		Cull					All Ganglia			SCG			Stellate			Superior PV			Coeliac/Periaortic			Perirenal			Inferior PV			Pelvic				Ganglion cells (Neurons)		Neuroblasts				Ganglion cells (Neurons)			Neuroblasts
No.	Date	Mouse ID	Genotype	Genotype	Week	Age	Neuroblastoma	Site	Histology	Metastasis	Total	HP	% HP	Total	HP	% HP	Total	HP	% HP	Total	HP	% HP	Total	HP	% HP	Total	HP	% HP	Total	HP	% HP	Total	HP	% HP	Assessment	Subcellular Staining Location	Intensity	Presence	Subcellular Staining Location	Intensity	Assessment	% staining score	Intensity	Total Score	Presence	% staining score	Intensity	Total Score
1	2015-09-23	NRX 1046	Wild-type	Wild-type	0	Day 0	Absent	-	-	-	16	8	50	1	0	0	1	1	100	7	4	57.1429	1	1	100	2	2	100	4	0	0	0	-	-	Assessed	Cytoplasmic and nuclear	+ - ++	Assessed	Cytoplasmic and nuclear	0 - +	Assessed	0	0	0	Present	2	2	4
2	2016-06-16	NRX 1487	Wild-type	Wild-type	0	Day 0	Absent	-	-	-	4	4	100	0	-	-	0	-	-	1	1	100	3	3	100	0	-	-	0	-	-	0	-	-	Assessed	Cytoplasmic and nuclear	+ - ++	Assessed	Cytoplasmic and nuclear	+ - ++	Assessed	0	0	0	Present	1	2	2
3	2016-06-22	NRX 1529	Wild-type	Wild-type	0	Day 0	Absent	-	-	-	17	13	76.4706	2	2	100	0	-	-	8	4	50	4	4	100	0	-	-	2	2	100	1	1	100	Assessed	Cytoplasmic and nuclear	+ - ++	Assessed	Cytoplasmic and nuclear	0 - +	Assessed	0	0	0	Present	2	2	4
4	2015-09-02	NRX 1030	Wild-type	Heterozygous	0	Day 0	Absent	-	-	-	4	0	0	2	0	0	0	-	-	2	0	0	0	-	-	0	-	-	0	-	-	0	-	-	Not assessed	-	-	-	-	-	Assessed	0	0	0	Present	1	1	1
5	2016-03-09	NRX 1462	Wild-type	Heterozygous	0	Day 0	Absent	-	-	-	3	2	66.6667	1	1	100	0	-	-	1	1	100	0	-	-	0	-	-	1	0	0	0	-	-	Not assessed	-	-	-	-	-	Not assessed	-	-	-	-	-	-	-
6	2016-04-27	NRX 1469	Wild-type	Heterozygous	0	Day 0	Absent	-	-	-	9	4	44.4444	0	-	-	1	1	100	4	1	25	0	-	-	0	-	-	3	1	33.3333	1	1	100	Not assessed	-	-	-	-	-	Assessed	3	1.5	4.5	Present	1	2	2
7	2016-06-10	NRX 1476	Wild-type	Heterozygous	0	Day 0	Absent	-	-	-	8	6	75	0	-	-	1	1	100	3	1	33.3333	2	2	100	0	-	-	2	2	100	0	-	-	Not assessed	-	-	-	-	-	Assessed	0	0	0	Present	2	1.5	3
8	2016-06-11	NRX 1479	Wild-type	Heterozygous	0	Day 0	Absent	-	-	-	5	4	80	1	1	100	1	1	100	2	1	50	0	-	-	0	-	-	0	-	-	1	1	100	Not assessed	-	-	-	-	-	Assessed	0	0	0	Present	0	0	0
9	2016-06-16	NRX 1486	Wild-type	Heterozygous	0	Day 0	Absent	-	-	-	5	3	60	0	-	-	0	-	-	2	0	0	3	3	100	0	-	-	0	-	-	0	-	-	Assessed	Cytoplasmic and nuclear	+ - +++	Assessed	Cytoplasmic and nuclear	+ - ++	Assessed	0	0	0	Present	1	1	1
10	2015-07-22	NRX 0937	Wild-type	Knock-out	0	Day 2	Absent	-	-	-	12	3	25	1	0	0	2	0	0	5	0	0	1	1	100	0	-	-	2	1	50	1	1	100	Not assessed	-	-	-	-	-	Assessed	0	0	0	Present	0	0	0
11	2015-08-12	NRX 1012	Wild-type	Knock-out	0	Day 0	Absent	-	-	-	8	0	0	1	0	0	0	-	-	6	0	0	0	-	-	0	-	-	1	0	0	0	-	-	Not assessed	-	-	-	-	-	Assessed	0	0	0	Present	0	0	0
12	2015-09-09	NRX 1032	Wild-type	Knock-out	0	Day 0	Absent	-	-	-	6	1	16.6667	0	-	-	0	-	-	0	-	-	1	0	0	0	-	-	4	1	25	1	0	0	Not assessed	-	-	-	-	-	Assessed	0	0	0	Present	0	0	0
13	2016-09-16	NRX 1033	Wild-type	Knock-out	0	Day 0	Absent	-	-	-	5	0	0	2	0	0	0	-	-	2	0	0	0	-	-	0	-	-	0	-	-	1	0	0	Not assessed	-	-	-	-	-	Assessed	0	0	0	Not present	-	-	-
14	2016-03-02	NRX 1458	Wild-type	Knock-out	0	Day 0	Absent	-	-	-	3	0	0	0	-	-	0	-	-	1	0	0	1	0	0	0	-	-	0	-	-	1	0	0	Not assessed	-	-	-	-	-	Not assessed	-	-	-	-	-	-	-
15	2016-03-02	NRX 1459	Wild-type	Knock-out	0	Day 0	Absent	-	-	-	3	0	0	1	0	0	0	-	-	2	0	0	0	-	-	0	-	-	0	-	-	0	-	-	Not assessed	-	-	-	-	-	Not assessed	-	-	-	-	-	-	-
16	2016-03-09	NRX 1460	Wild-type	Knock-out	0	Day 0	Absent	-	-	-	3	1	33.3333	0	-	-	0	-	-	0	-	-	0	-	-	0	-	-	2	0	0	1	1	100	Not assessed	-	-	-	-	-	Not assessed	-	-	-	-	-	-	-
17	2016-06-16	NRX 1528	Wild-type	Knock-out	0	Day 0	Absent	-	-	-	4	1	25	1	0	0	0	-	-	2	0	0	0	-	-	0	-	-	0	-	-	1	1	100	Not assessed	-	-	-	-	-	Not assessed	-	-	-	-	-	-	-
18	2016-06-22	NRX 1530	Wild-type	Knock-out	0	Day 0	Absent	-	-	-	14	6	42.8571	2	1	50	0	-	-	4	2	50	3	1	33.3333	0	-	-	4	1	25	1	1	100	Not assessed	-	-	-	-	-	Not assessed	-	-	-	-	-	-	-
19	2016-03-09	NRX 1461	Hemizygous	Wild-type	0	Day 0	Absent	-	-	-	5	2	40	2	1	50	0	-	-	3	1	33.3333	0	-	-	0	-	-	0	-	-	0	-	-	Not assessed	-	-	-	-	-	Assessed	2	1	2	Present	2	2	4
20	2016-04-20	NRX 1468	Hemizygous	Wild-type	0	Day 0	Absent	-	-	-	8	6	75	1	0	0	0	-	-	3	2	66.6667	3	3	100	0	-	-	1	1	100	0	-	-	Not assessed	-	-	-	-	-	Assessed	3	1	3	Present	3	1.5	4.5
21	2016-06-25	NRX 1531	Hemizygous	Wild-type	0	Day 0	Absent	-	-	-	2	2	100	0	-	-	0	-	-	0	-	-	0	-	-	0	-	-	1	1	100	1	1	100	Not assessed	-	-	-	-	-	Assessed	1	1	1	Present	2	2	4
22	2015-08-26	NRX 1013	Hemizygous	Heterozygous	0	Day 0	Absent	-	-	-	12	4	33.3333	2	2	100	1	0	0	2	0	0	1	0	0	0	-	-	5	1	20	1	1	100	Not assessed	-	-	-	-	-	Assessed	0	0	0	Present	0	0	0
23	2016-04-20	NRX 1463	Hemizygous	Heterozygous	0	Day 0	Absent	-	-	-	3	2	66.6667	1	1	100	1	1	100	1	0	0	0	-	-	0	-	-	0	-	-	0	-	-	Not assessed	-	-	-	-	-	Assessed	0	0	0	Present	0	0	0
24	2016-04-20	NRX 1464	Hemizygous	Heterozygous	0	Day 0	Absent	-	-	-	7	4	57.1429	1	1	100	0	-	-	1	1	100	2	1	50	0	-	-	2	0	0	1	1	100	Not assessed	-	-	-	-	-	Assessed	0	0	0	Present	1	1	1
25	2016-04-27	NRX 1470	Hemizygous	Heterozygous	0	Day 0	Absent	-	-	-	9	8	88.8889	1	1	100	0	-	-	4	3	75	4	4	100	0	-	-	0	-	-	0	-	-	Not assessed	-	-	-	-	-	Assessed	0	0	0	Present	1	1	1
26	2015-07-22	NRX 0935	Hemizygous	Knock-out	0	Day 3	Absent	-	-	-	3	0	0	1	0	0	0	-	-	0	-	-	0	-	-	0	-	-	2	0	0	0	-	-	Not assessed	-	-	-	-	-	Not assessed	-	-	-	-	-	-	-
27	2015-09-09	NRX 1031	Hemizygous	Knock-out	0	Day 0	Absent	-	-	-	8	3	37.5	0	-	-	0	-	-	1	0	0	3	3	100	0	-	-	3	0	0	1	0	0	Not assessed	-	-	-	-	-	Assessed	0	0	0	Present	0	0	0
28	2015-09-16	NRX 1035	Hemizygous	Knock-out	0	Day 0	Absent	-	-	-	4	1	25	0	-	-	0	-	-	0	-	-	0	-	-	0	-	-	3	0	0	1	1	100	Not assessed	-	-	-	-	-	Assessed	0	0	0	Present	0	0	0
29	2015-07-10	NRX 1055	Hemizygous	Knock-out	0	Day 0	Absent	-	-	-	10	3	30	2	1	50	2	0	0	0	-	-	0	-	-	0	-	-	6	2	33.3333	0	-	-	Not assessed	-	-	-	-	-	Assessed	0	0	0	Present	0	0	0
30	2015-07-08	NRX 1086	Hemizygous	Knock-out	0	Day 0	Absent	-	-	-	4	1	25	0	-	-	2	0	0	1	0	0	0	-	-	0	-	-	0	-	-	1	1	100	Not assessed	-	-	-	-	-	Not assessed	-	-	-	-	-	-	-
31	2017-07-25	NRX 1454	Hemizygous	Knock-out	0	Day 0	Absent	-	-	-	4	2	50	0	-	-	0	-	-	0	-	-	1	1	100	1	1	100	2	0	0	0	-	-	Not assessed	-	-	-	-	-	Not assessed	-	-	-	-	-	-	-
32	2017-07-25	NRX 1474	Hemizygous	Knock-out	0	Day 0	Absent	-	-	-	5	4	80	0	-	-	0	-	-	2	1	50	2	2	100	0	-	-	0	-	-	1	1	100	Not assessed	-	-	-	-	-	Not assessed	-	-	-	-	-	-	-
33	2016-06-12	NRX 1481	Hemizygous	Knock-out	0	Day 0	Absent	-	-	-	12	6	50	0	-	-	0	-	-	6	2	33.3333	4	3	75	0	-	-	1	0	0	1	1	100	Not assessed	-	-	-	-	-	Not assessed	-	-	-	-	-	-	-
34	2017-07-25	NRX 1524	Hemizygous	Knock-out	0	Day 0	Absent	-	-	-	5	2	40	0	-	-	0	-	-	1	0	0	2	2	100	0	-	-	2	0	0	0	-	-	Not assessed	-	-	-	-	-	Not assessed	-	-	-	-	-	-	-
35	2016-06-25	NRX 1532	Hemizygous	Knock-out	0	Day 0	Absent	-	-	-	13	6	46.1538	0	-	-	1	1	100	9	4	44.4444	2	1	50	0	-	-	1	0	0	0	-	-	Not assessed	-	-	-	-	-	Not assessed	-	-	-	-	-	-	-
36	2017-07-25	NRX 1537	Hemizygous	Knock-out	0	Day 0	Absent	-	-	-	9	3	33.3333	0	-	-	0	-	-	3	0	0	4	2	50	0	-	-	1	0	0	1	1	100	Not assessed	-	-	-	-	-	Not assessed	-	-	-	-	-	-	-
37	2017-07-25	NRX 1538	Hemizygous	Knock-out	0	Day 0	Absent	-	-	-	4	0	0	0	-	-	0	-	-	3	0	0	0	-	-	0	-	-	1	0	0	0	-	-	Not assessed	-	-	-	-	-	Not assessed	-	-	-	-	-	-	-
38	2017-07-25	NRX 1539	Hemizygous	Knock-out	0	Day 0	Absent	-	-	-	1	1	100	0	-	-	0	-	-	0	-	-	0	-	-	0	-	-	0	-	-	1	1	100	Not assessed	-	-	-	-	-	Not assessed	-	-	-	-	-	-	-
39	2016-06-08	NRX 1471	Homozygous	Wild-type	0	Day 0	Absent	-	-	-	3	2	66.6667	0	-	-	1	1	100	0	-	-	0	-	-	0	-	-	0	-	-	2	1	50	Assessed	Cytoplasmic and nuclear	+ - ++	Assessed	Cytoplasmic and nuclear	0 - +	Assessed	0	0	0	Assessed	1	1	1
41	2017-04-19	NRX 1473	Homozygous	Wild-type	0	Day 0	Absent	-	-	-	7	3	42.8571	0	-	-	0	-	-	1	0	0	3	2	66.6667	0	-	-	3	1	33.3333	0	-	-	Assessed	Cytoplasmic and nuclear	+	Assessed	Cytoplasmic	0 - +	Assessed	0	0	0	Assessed	1	1	1
40	2017-04-19	NRX 1482	Homozygous	Wild-type	0	Day 0	Absent	-	-	-	7	4	57.1429	0	-	-	0	-	-	2	0	0	2	2	100	0	-	-	2	1	50	1	1	100	Assessed	Cytoplasmic and nuclear	+ - ++	Assessed	Cytoplasmic and nuclear	0 - ++	Assessed	0	0	0	Assessed	2	1	2
42	2014-09-24	NRX 0207	Homozygous	Heterozygous	0	Day 1	Absent	-	-	-	9	2	22.2222	2	0	0	2	0	0	2	1	50	1	1	100	0	-	-	2	0	0	0	-	-	Not assessed	-	-	-	-	-	Not assessed	-	-	-	-	-	-	-
43	2015-09-02	NRX 1015	Homozygous	Heterozygous	0	Day 0	Absent	-	-	-	6	2	33.3333	0	-	-	0	-	-	1	0	0	1	1	100	0	-	-	3	1	33.3333	1	0	0	Not assessed	-	-	-	-	-	Assessed	0	0	0	Assessed	1	1	1
44	2015-09-23	NRX 1036	Homozygous	Heterozygous	0	Day 0	Absent	-	-	-	9	3	33.3333	0	-	-	1	0	0	1	0	0	1	1	100	0	-	-	6	2	33.3333	0	-	-	Not assessed	-	-	-	-	-	Assessed	0	0	0	Assessed	0	0	0
45	2016-04-20	NRX 1465	Homozygous	Heterozygous	0	Day 0	Absent	-	-	-	10	8	80	0	-	-	0	-	-	4	3	75	1	1	100	0	-	-	5	4	80	0	-	-	Assessed	Cytoplasmic and nuclear	++ - +++	Assessed	Cytoplasmic and nuclear	0 - ++	Assessed	0	0	0	Assessed	1	1	1
46	2016-06-11	NRX 1477	Homozygous	Heterozygous	0	Day 0	Absent	-	-	-	4	2	50	2	1	50	1	1	100	1	0	0	0	-	-	0	-	-	0	-	-	0	-	-	Assessed	Cytoplasmic and nuclear	+ - ++	Assessed	Cytoplasmic and nuclear	0 - +	Assessed	0	0	0	Assessed	0	0	0
47	2016-06-12	NRX 1480	Homozygous	Heterozygous	0	Day 0	Absent	-	-	-	4	3	75	1	1	100	2	2	100	1	0	0	0	-	-	0	-	-	0	-	-	0	-	-	Assessed	Cytoplasmic and nuclear	+ - ++	Assessed	Cytoplasmic and nuclear	+ - ++	Not assessed	-	-	-	-	-	-	-
48	2016-06-16	NRX 1485	Homozygous	Heterozygous	0	Day 0	Absent	-	-	-	8	4	50	2	1	50	2	1	50	0	-	-	1	1	100	0	-	-	2	0	0	1	1	100	Assessed	Cytoplasmic and nuclear	++	Assessed	Cytoplasmic and nuclear	+ - ++	Assessed	0	0	0	Assessed	1	1	1
49	2016-06-16	NRX 1488	Homozygous	Heterozygous	0	Day 0	Absent	-	-	-	11	8	72.7273	1	1	100	1	0	0	3	2	66.6667	2	2	100	0	-	-	3	2	66.6667	1	1	100	Assessed	Cytoplasmic and nuclear	+ - +++	Assessed	Cytoplasmic and nuclear	+ - +++	Assessed	0	0	0	Assessed	1	1	1
50	2015-08-06	NRX 0938	Homozygous	Knock-out	0	Day 2	Absent	-	-	-	1	0	0	0	-	-	0	-	-	1	0	0	0	-	-	0	-	-	0	-	-	0	-	-	Not assessed	-	-	-	-	-	Assessed	No ganglia present	-	-	Assessed	No ganglia present	-	-
51	2015-06-17	NRX 1056	Homozygous	Knock-out	0	Day 0	Absent	-	-	-	10	2	20	0	-	-	1	0	0	6	0	0	2	2	100	0	-	-	0	-	-	1	0	0	Not assessed	-	-	-	-	-	Assessed	0	0	0	Assessed	0	0	0
52	2015-07-08	NRX 1151	Homozygous	Knock-out	0	Day 0	Absent	-	-	-	6	3	50	0	-	-	1	0	0	0	-	-	0	-	-	0	-	-	4	3	75	1	0	0	Not assessed	-	-	-	-	-	Assessed	0	0	0	Assessed	0	0	0
53	2017-07-25	NRX 1457	Homozygous	Knock-out	0	Day 0	Absent	-	-	-	9	3	33.3333	0	-	-	0	-	-	3	0	0	4	3	75	0	-	-	2	0	0	0	-	-	Not assessed	-	-	-	-	-	Assessed	0	0	0	Assessed	0	0	0
NRX COHORT - WEEK 1
										Sympathetic Ganglia - Location and Number of Hyperplastic Ganglia																								MYCN Immunohistochemical Staining of Sympathetic Ganglia						RUNX1T1 Immunohistochemical Staining of Sympathetic Ganglia
			MYCN	RUNX1T1						All Ganglia			SCG			Stellate			Superior PV			Celiac/Periaortic			Perirenal			Inferior PV			Pelvic				Ganglion cells (Neurons)		Neuroblasts				Ganglion cells (Neurons)			Neuroblasts
No.	Date	Mouse ID	Genotype	Genotype	Week	Neuroblastoma	Site	Histology	Metastasis	Total	HP	% HP	Total	HP	% HP	Total	HP	% HP	Total	HP	% HP	Total	HP	% HP	Total	HP	%HP	Total	HP	% HP	Total	HP	% HP	Assessment	Subcellular Staining Location	Intensity	Presence	Subcellular Staining Location	Intensity	Assessment	% staining score	Intensity	Total Score	Presence	% staining score	Intensity	Total Score
1	2017-11-15	NRX 2171	Wild-type	Wild-type	1	Absent	-	-	-	6	1	16.6667	1	0	0	0	-	-	2	1	50	1	0	0	0	-	-	1	0	0	1	0	0	Assessed	Cytoplasmic and nuclear	++ - +++	Not present	-	-	Assessed	2	1	2	Present	3	2.5	7.5
2	2017-11-22	NRX 2184	Wild-type	Wild-type	1	Absent	-	-	-	3	0	0	1	0	0	0	-	-	1	0	0	0	-	-	0	-	-	1	0	0	0	-	-	Assessed	Cytoplasmic and nuclear	+ - ++	-	-	-	Assessed	0	0	0	Not present	-	-	-
3	2019-05-01	NRX 3349	Wild-type	Wild-type	1	Absent	-	-	-	1	0	0	0	-	-	0	-	-	1	0	0	0	-	-	0	-	-	0	-	-	0	-	-	Assessed	Cytoplasmic and nuclear	+++	Not present	-	-	Assessed	3	2	6	Not present	-	-	-
4	2017-07-05	NRX 2129	Wild-type	Heterozygous	1	Absent	-	-	-	12	0	0	2	0	0	0	-	-	4	0	0	2	0	0	0	-	-	2	0	0	2	0	0	Assessed	Cytoplasmic and nuclear	+ - +++	Not present	-	-	Assessed	2	1.5	3	Not present	-	-	-
5	2017-03-15	NRX 2132	Wild-type	Heterozygous	1	Absent	-	-	-	5	0	0	0	-	-	0	-	-	1	0	0	4	0	0	0	-	-	0	-	-	0	-	-	Not assessed	-	-	-	-	-	Not assessed	-	-	-	-	-	-	-
6	2017-06-28	NRX 2185	Wild-type	Heterozygous	1	Absent	-	-	-	9	0	0	3	0	0	1	0	0	3	0	0	0	-	-	2	0	0	0	-	-	0	-	-	Not assessed	-	-	-	-	-	Not assessed	-	-	-	-	-	-	-
7	2017-07-18	NRX 2130	Wild-type	Heterozygous	1	Absent	-	-	-	13	1	7.69231	1	0	0	0	-	-	10	0	0	1	1	100	0	-	-	1	0	0	0	-	-	Assessed	Cytoplasmic and nuclear	++ - +++	Not present	-	-	Assessed	0	0	0	Not present	-	-	-
8	2017-11-08	NRX 2158	Wild-type	Knock out	1	Absent	-	-	-	9	0	0	2	0	0	1	0	0	2	0	0	2	0	0	0	-	-	2	0	0	0	-	-	Not assessed	-	-	-	-	-	Not assessed	-	-	-	-	-	-	-
9	2017-07-18	NRX 2128	Hemizygous	Wild-type	1	Absent	-	-	-	8	2	25	0	-	-	0	-	-	6	1	16.6667	2	1	50	0	-	-	0	-	-	0	-	-	Not assessed	-	-	-	-	-	Not assessed	-	-	-	-	-	-	-
10	2017-03-08	NRX 2135	Hemizygous	Wild-type	1	Absent	-	-	-	7	1	14.2857	1	0	0	1	0	0	0	-	-	0	-	-	0	-	-	4	1	25	1	0	0	Not assessed	-	-	-	-	-	Not assessed	-	-	-	-	-	-	-
11	2017-11-08	NRX 2181	Hemizygous	Wild-type	1	Absent	-	-	-	7	1	14.2857	1	1	100	1	0	0	4	0	0	0	-	-	0	-	-	1	0	0	0	-	-	Not assessed	-	-	-	-	-	Not assessed	-	-	-	-	-	-	-
12	2017-11-22	NRX 2183	Hemizygous	Wild-type	1	Absent	-	-	-	18	4	22.2222	1	0	0	1	0	0	3	1	33.3333	4	3	75	0	-	-	6	0	0	3	0	0	Not assessed	-	-	-	-	-	Not assessed	-	-	-	-	-	-	-
13	2017-07-05	NRX 2126	Hemizygous	Heterozygous	1	Absent	-	-	-	10	0	0	3	0	0	1	0	0	2	0	0	4	0	0	0	-	-	0	-	-	0	-	-	Not assessed	-	-	-	-	-	Not assessed	-	-	-	-	-	-	-
14	2017-03-08	NRX 2127	Hemizygous	Heterozygous	1	Absent	-	-	-	14	1	7.14286	1	0	0	1	0	0	10	0	0	1	1	100	0	-	-	1	0	0	0	-	-	Not assessed	-	-	-	-	-	Not assessed	-	-	-	-	-	-	-
15	2017-07-18	NRX 2134	Hemizygous	Heterozygous	1	Absent	-	-	-	9	3	33.3333	0	-	-	0	-	-	3	0	0	2	2	100	0	-	-	3	1	33.3333	1	0	0	Not assessed	-	-	-	-	-	Not assessed	-	-	-	-	-	-	-
16	2017-11-22	NRX 2156	Hemizygous	Heterozygous	1	Absent	-	-	-	9	0	0	0	-	-	1	0	0	4	0	0	0	-	-	0	-	-	4	0	0	0	-	-	Not assessed	-	-	-	-	-	Not assessed	-	-	-	-	-	-	-
17	2017-07-12	NRX 2179	Hemizygous	Knock-out	1	Absent	-	-	-	13	1	7.69231	1	1	100	0	-	-	7	0	0	1	0	0	0	-	-	4	0	0	0	-	-	Not assessed	-	-	-	-	-	Not assessed	-	-	-	-	-	-	-
18	2017-11-08	NRX 2155	Hemizygous	Knock out	1	Absent	-	-	-	6	0	0	0	-	-	0	-	-	0	-	-	3	0	0	0	-	-	3	0	0	0	-	-	Not assessed	-	-	-	-	-	Not assessed	-	-	-	-	-	-	-
19	2017-11-15	NRX 2172	Homozygous	Wild-type	1	Absent	-	-	-	11	9	81.8182	1	1	100	1	1	100	4	4	100	3	1	33.3333	0	-	-	2	2	100	0	-	-	Assessed	Cytoplasmic and nuclear	+ - +++	Present	Cytoplasmic and nuclear	0 - +	Assessed	0	0	0	Present	3	2.5	7.5
20	2018-02-28	NRX 2574	Homozygous	Wild-type	1	Absent	-	-	-	10	6	60	1	0	0	1	1	100	0	-	-	0	-	-	7	5	71.4286	1	0	0	0	-	-	Assessed	Cytoplasmic and nuclear	++ - +++	Present	Cytoplasmic and nuclear	0 - +	Assessed	0	0	0	Present	3	2.5	7.5
21	2018-03-14	NRX 2598	Homozygous	Wild-type	1	Absent	-	-	-	10	5	50	1	0	0	1	0	0	2	2	100	2	1	50	1	1	100	3	1	33.3333	0	-	-	Assessed	Cytoplasmic and nuclear	++ - +++	Present	Cytoplasmic and nuclear	0 - +	Assessed	0	0	0	Present	3	2.5	7.5
22	2018-11-21	NRX 2925	Homozygous	Wild-type	1	Absent	-	-	-	11	5	45.4545	0	-	-	0	-	-	7	4	57.1429	4	1	25	0	-	-	0	-	-	0	-	-	Assessed	Cytoplasmic and nuclear	++ - +++	Present	Cytoplasmic and nuclear	0 - +	Assessed	0	0	0	Present	3	2	6
23	2017-03-15	NRX 2131	Homozygous	Heterozygous	1	Absent	-	-	-	7	2	28.5714	0	-	-	0	-	-	4	1	25	0	-	-	2	1	50	0	-	-	1	0	0	Assessed	Cytoplasmic and nuclear	++ - +++	Present	Cytoplasmic and nuclear	+ - ++	Assessed	0	0	0	Present	2	2	4
24	2017-11-22	NRX 2175	Homozygous	Heterozygous	1	Absent	-	-	-	6	3	50	1	1	100	0	-	-	2	1	50	3	1	33.3333	0	-	-	0	-	-	0	-	-	Assessed	Cytoplasmic and nuclear	+	Present	Nil	0	Assessed	0	0	0	Present	2	1	2
25	2018-03-14	NRX 2569	Homozygous	Heterozygous	1	Absent	-	-	-	11	2	18.1818	1	0	0	0	-	-	3	1	33.3333	1	0	0	1	1	100	4	0	0	1	0	0	Assessed	Cytoplasmic and nuclear	++ - +++	Not present	-	-	Assessed	0	0	0	Present	2	1	2
26	2017-11-08	NRX 2154	Homozygous	Knock out	1	Absent	-	-	-	13	0	0	1	0	0	0	-	-	1	0	0	7	0	0	0	-	-	3	0	0	1	0	0	Assessed	Cytoplasmic and nuclear	+ - ++	Not present	-	-	Assessed	1	2	2	Not present	-	-	-
									TOTAL	238	47	19.7479
	*NRX 2158 "SCG" includes one middle cervical ganglion; NRX 2175 "SCG" is an inferior cervical ganglion; NRX 2185 "SCG" included one middle cervical ganglion
	NRX 2126 "SCG" includes one inferior cervical ganglion
NRX COHORT - WEEK 2
										Sympathetic Ganglia - Location and Proportion of Hyperplastic Ganglia																								MYCN Immunohistochemical Staining of Sympathetic Ganglia						RUNX1T1 Immunohistochemical Staining of Sympathetic Ganglia
			MYCN	RUNX1T1			Tumour			All Ganglia			SCG			Stellate			Superior PV			Celiac/Periaortic			Perirenal			Inferior PV			Pelvic				Ganglion cells (Neurons)		Neuroblasts				Ganglion cells (Neurons)			Neuroblasts
No.	Date	Mouse ID	Genotype	Genotype	Week	Neuroblastoma	Site	Histology	Metastasis	Total	HP	% HP	Total	HP	% HP	Total	HP	% HP	Total	HP	% HP	Total	HP	% HP	Total	HP	%HP	Total	HP	% HP	Total	HP	% HP	Assessment	Subcellular Staining Location	Intensity	Presence	Subcellular Staining Location	Intensity	Assessment	% staining score	Intensity	Total Score	Presence	% staining score	Intensity	Total Score
1	2017-11-22	NRX 2120	Wild-type	Wild-type	2	Absent	-	-	-	10	0	0	1	0	0	0	-	-	5	0	0	0	-	-	0	-	-	3	0	0	1	0	0	Assessed	Cytoplasmic and nuclear	++ - +++	Not present	-	-	Assessed	2	1	2	Present	0	0	0
2	2018-03-14	NRX 2564	Wild-type	Wild-type	2	Absent	-	-	-	9	1	11.1111	0	-	-	0	-	-	3	1	33.3333	1	0	0	3	0	0	2	0	0	0	-	-	Assessed	Cytoplasmic and nuclear	0 - +++	Present	Cytoplasmic	0 - +	Assessed	3	1.5	4.5	Present	1	2	2
3	2019-02-06	NRX 3189	Wild-type	Wild-type	2	Absent	-	-	-	4	0	0	0	-	-	1	0	0	1	0	0	0	-	-	0	-	-	2	0	0	0	-	-	Not assessed	-	-	-	-	-	Assessed	2	1	2	Not present	-	-	-
4	2017-07-18	NRX 2122	Wild-type	Heterozygous	2	Absent	-	-	-	8	0	0	0	-	-	0	-	-	6	0	0	0	-	-	0	-	-	1	0	0	1	0	0	Not assessed	-	-	-	-	-	Not assessed	-	-	-	-	-	-	-
5	2017-07-18	NRX 2123	Wild-type	Heterozygous	2	Absent	-	-	-	5	0	0	0	-	-	0	-	-	0	-	-	1	0	0	2	0	0	2	0	0	0	-	-	Assessed	Cytoplasmic and nuclear	++ - +++	Not present	-	-	Assessed	3	1	3	Not present	-	-	-
6	2017-09-06	NRX 2277	Wild-type	Heterozygous	2	Absent	-	-	-	7	0	0	0	-	-	0	-	-	2	0	0	2	0	0	1	0	0	1	0	0	1	0	0	Not assessed	-	-	-	-	-	Not assessed	-	-	-	-	-	-	-
7	2017-07-18	NRX 2121	Hemizygous	Wild-type	2	Absent	-	-	-	10	1	10	1	0	0	0	-	-	3	0	0	0	-	-	0	-	-	5	1	20	1	0	0	Not assessed	-	-	-	-	-	Not assessed	-	-	-	-	-	-	-
8	2018-03-14	NRX 2576	Hemizygous	Wild-type	2	Absent	-	-	-	10	1	10	0	-	-	1	0	0	4	0	0	0	-	-	3	1	33.3333	2	0	0	0	-	-	Not assessed	-	-	-	-	-	Not assessed	-	-	-	-	-	-	-
9	2018-02-28	NRX 2578	Hemizygous	Wild-type	2	Absent	-	-	-	6	2	33.3333	0	-	-	0	-	-	5	2	40	0	-	-	1	0	0	0	-	-	0	-	-	Not assessed	-	-	-	-	-	Not assessed	-	-	-	-	-	-	-
10	2017-11-22	NRX 2124	Hemizygous	Heterozygous	2	Absent	-	-	-	5	0	0	0	-	-	0	-	-	0	-	-	2	0	0	0	-	-	2	0	0	1	0	0	Not assessed	-	-	-	-	-	Not assessed	-	-	-	-	-	-	-
11	2017-07-12	NRX 2276	Hemizygous	Heterozygous	2	Absent	-	-	-	12	0	0	0	-	-	0	-	-	3	0	0	0	-	-	0	-	-	8	0	0	1	0	0	Not assessed	-	-	-	-	-	Not assessed	-	-	-	-	-	-	-
12	2017-07-12	NRX 2278	Hemizygous	Heterozygous	2	Absent	-	-	-	17	0	0	0	-	-	0	-	-	8	0	0	1	0	0	0	-	-	4	0	0	4	0	0	Not assessed	-	-	-	-	-	Not assessed	-	-	-	-	-	-	-
13	2018-03-14	NRX 2566	Homozygous	Wild-type	2	Absent	-	-	-	19	8	42.1053	0	-	-	0	-	-	6	5	83.3333	0	-	-	2	0	0	9	3	33.3333	2	0	0	Assessed	Cytoplasmic and nuclear	+++	Present	Cytoplasmic and nuclear	+ - ++	Assessed	1	1	1	Present	3	2.5	7.5
14	2018-03-14	NRX 2572	Homozygous	Wild-type	2	Absent	-	-	-	13	11	84.6154	0	-	-	0	-	-	9	8	88.8889	0	-	-	3	3	100	1	0	0	0	-	-	Assessed	Cytoplasmic and nuclear	++ - +++	Present	Cytoplasmic and nuclear	0 - +	Assessed	0	0	0	Present	3	2.5	7.5
15	2019-01-30	NRX 2811	Homozygous	Wild-type	2	Absent	-	-	-	7	3	42.8571	1	0	0	0	-	-	5	2	40	0	-	-	1	1	100	0	-	-	0	-	-	Assessed	Cytoplasmic and nuclear	+ - ++	Present	Nil	0	Assessed	0	0	0	Present	3	2	6
16	2019-05-01	NRX 3201	Homozygous	Wild-type	2	Absent	-	-	-	3	3	100	0	-	-	0	-	-	3	0	0	0	-	-	0	-	-	0	-	-	0	-	-	Assessed	Cytoplasmic and nuclear	++ - +++	Present	Cytoplasmic and nuclear	+ - ++	Assessed	0	0	0	Present	3	2.5	7.5
17	2017-07-18	NRX 2125	Homozygous	Heterozygous	2	Absent	-	-	-	13	1	7.69231	0	-	-	1	0	0	3	0	0	4	1	25	0	-	-	3	0	0	2	0	0	Assessed	Cytoplasmic and nuclear	+ - +++	Not present	-	-	Assessed	3	1	3	Present	3	2.5	7.5
18	2018-03-14	NRX 2582	Homozygous	Heterozygous	2	Absent	-	-	-	15	1	6.66667	2	0	0	0	-	-	6	1	16.6667	1	0	0	0	-	-	4	0	0	2	0	0	Assessed	Cytoplasmic and nuclear	+ - +++	Present	Cytoplasmic and nuclear	+ - ++	Assessed	2	1.5	3	Present	3	2.5	7.5
19	2018-11-21	NRX 2808	Homozygous	Heterozygous	2	Absent	-	-	-	7	1	14.2857	0	-	-	0	-	-	1	0	0	2	1	50	0	-	-	4	0	0	0	-	-	Assessed	Cytoplasmic and nuclear	+ - +++	Present	Cytoplasmic	+	Assessed	0	0	0	Present	3	2	6
									TOTAL	180	33	18.3333
	NRX 2120 and 2121 "SCG" is an inferior cervical ganglion.
NRX COHORT - WEEK 3
										Sympathetic Ganglia - Location and Proportion of Hyperplastic Ganglia																								MYCN Immunohistochemical Staining of Sympathetic Ganglia						RUNX1T1 Immunohistochemical Staining of Sympathetic Ganglia
			MYCN	RUNX1T1						All Ganglia			SCG			Stellate			Superior PV			Celiac/Periaortic			Perirenal			Inferior PV			Pelvic				Ganglion cells (Neurons)		Neuroblasts				Ganglion cells (Neurons)			Neuroblasts
No.	Date	Mouse ID	Genotype	Genotype	Week	Neuroblastoma	Site	Histology	Metastasis	Total	HP	% HP	Total	HP	% HP	Total	HP	% HP	Total	HP	% HP	Total	HP	% HP	Total	HP	%HP	Total	HP	% HP	Total	HP	% HP	Assessment	Subcellular Staining Location	Intensity	Presence	Subcellular Staining Location	Intensity	Assessment	% staining score	Intensity	Total Score	Presence	% staining score	Intensity	Total Score
1	2017-04-26	NRX 2169	Wild-type	Wild-type	3	Absent	-	-	-	9	0	0	0	-	-	1	0	0	4	0	0	1	0	0	0	-	-	3	0	0	0	-	-	Assessed	Cytoplasmic and nuclear	+ - +++	Not present	-	-	Assessed	0	0	0	Not present	-	-	-
2	2017-09-27	NRX 2193	Wild-type	Wild-type	3	Absent	-	-	-	13	0	0	1	0	0	0	-	-	2	0	0	4	0	0	2	0	0	2	0	0	2	0	0	Assessed	Cytoplasmic and nuclear	+ - +++	Not present	-	-	Assessed	2	1	2	Not present	-	-	-
3	2019-11-27	NRX 3558	Wild-type	Wild-type	3	Absent	-	-	-	7	0	0	2	0	0	0	-	-	1	0	0	0	-	-	1	0	0	2	1	50	1	1	100	Not assessed	-	-	-	-	-	Not assessed	-	-	-	-	-	-	-
4	2017-04-19	NRX 2166	Wild-type	Heterozygous	3	Absent	-	-	-	3	0	0	0	-	-	0	-	-	1	0	0	0	-	-	0	-	-	2	-	-	0	-	-	Not assessed	-	-	-	-	-	Not assessed	-	-	-	-	-	-	-
5	2017-07-12	NRX 2187	Wild-type	Heterozygous	3	Absent	-	-	-	9	0	0	1	0	0	0	-	-	2	0	0	4	0	0	0	-	-	2	0	0	0	-	-	Not assessed	-	-	-	-	-	Not assessed	-	-	-	-	-	-	-
6	2017-07-12	NRX 2192	Wild-type	Heterozygous	3	Absent	-	-	-	14	0	0	2	0	0	1	0	0	2	0	0	4	0	0	0	-	-	3	0	0	2	0	0	Not assessed	-	-	-	-	-	Not assessed	-	-	-	-	-	-	-
7	2019-05-01	NRX 3307	Wild-type	Knock out	3	Absent	-	-	-	8	0	0	1	0	0	1	0	0	0	-	-	1	0	0	1	0	0	3	0	0	1	0	0	Not assessed	-	-	-	-	-	Not assessed	-	-	-	-	-	-	-
8	2017-04-19	NRX 2167	Hemizygous	Wild-type	3	Absent	-	-	-	9	3	33.3333	0	-	-	0	-	-	2	0	0	2	2	100	1	1	100	3	0	0	1	0	0	Not assessed	-	-	-	-	-	Not assessed	-	-	-	-	-	-	-
9	2017-07-12	NRX 2199	Hemizygous	Wild-type	3	Absent	-	-	-	4	0	0	0	-	-	0	-	-	1	0	0	0	-	-	0	-	-	3	0	0	0	-	-	Not assessed	-	-	-	-	-	Not assessed	-	-	-	-	-	-	-
10	2018-03-14	NRX 2548	Hemizygous	Wild-type	3	Absent	-	-	-	9	0	0	0	-	-	0	-	-	1	0	0	2	0	0	2	0	0	4	0	0	0	-	-	Not assessed	-	-	-	-	-	Not assessed	-	-	-	-	-	-	-
11	2017-11-08	NRX 2140	Hemizygous	Heterozygous	3	Absent	-	-	-	12	0	0	0	-	-	1	0	0	4	0	0	3	0	0	1	0	0	2	0	0	1	0	0	Not assessed	-	-	-	-	-	Not assessed	-	-	-	-	-	-	-
12	2017-11-15	NRX 2141	Hemizygous	Heterozygous	3	Absent	-	-	-	8	0	0	0	-	-	0	-	-	3	0	0	0	-	-	0	-	-	4	0	0	1	0	0	Not assessed	-	-	-	-	-	Not assessed	-	-	-	-	-	-	-
13	2017-11-15	NRX 2143	Hemizygous	Heterozygous	3	Absent	-	-	-	13	0	0	2	0	0	0	-	-	5	0	0	3	0	0	0	-	-	2	0	0	1	0	0	Not assessed	-	-	-	-	-	Not assessed	-	-	-	-	-	-	-
14	2014-09-24	NRX 0175	Hemizygous	Knock out	3	Absent	-	-	-	9	0	0	1	0	0	0	-	-	3	0	0	0	-	-	0	-	-	5	0	0	0	-	-	Not assessed	-	-	-	-	-	Not assessed	-	-	-	-	-	-	-
15	2017-09-27	NRX 2161	Homozygous	Wild-type	3	Present	Coeliac	PD-NB	Not seen	14	6	42.8571	1	0	0	0	-	-	5	3	60	4	3	75	0	-	-	2	0	0	2	0	0	Assessed	Cytoplasmic and nuclear	+ - +++	Present	Cytoplasmic and nuclear	+ - ++	Assessed	0	0	0	Present	3	2.5	7.5
16	2017-07-12	NRX 2197	Homozygous	Wild-type	3	Absent	-	-	-	11	4	36.3636	0	-	-	0	-	-	3	2	66.6667	1	0	0	0	-	-	6	2	33.3333	1	0	0	Assessed	Cytoplasmic and nuclear	+ - +++	Present	Cytoplasmic and nuclear	0 - +	Assessed	1	1	1	Present	3	2.5	7.5
17	2017-09-06	NRX 2198	Homozygous	Wild-type	3	Absent	-	-	-	4	2	50	0	-	-	0	-	-	1	1	100	2	1	50	0	-	-	1	0	0	0	-	-	Assessed	Cytoplasmic and nuclear	+ - ++	Present	Cytoplasmic and nuclear	0 - +++	Assessed	2	1.5	3	Present	3	2.5	7.5
18	2017-09-27	NRX 2162	Homozygous	Heterozygous	3	Absent	-	-	-	8	0	0	0	-	-	0	-	-	1	0	0	2	0	0	0	-	-	4	0	0	1	0	0	Assessed	Cytoplasmic and nuclear	+ - +++	Not present	-	-	Assessed	0	0	0	Not present	-	-	-
19	2018-03-07	NRX 2550	Homozygous	Heterozygous	3	Absent	-	-	-	13	0	0	0	-	-	0	-	-	3	0	0	5	0	0	0	-	-	5	0	0	0	-	-	Assessed	Cytoplasmic and nuclear	+ - +++	Present	Cytoplasmic and nuclear	0 - +	Assessed	0	0	0	Present	3	2	6
20	2018-03-07	NRX 2553	Homozygous	Heterozygous	3	Absent	-	-	-	12	0	0	0	-	-	0	-	-	2	0	0	6	0	0	0	-	-	4	0	0	0	-	-	Assessed	Cytoplasmic and nuclear	+ - +++	Not present	-	-	Assessed	0	0	0	Not present	-	-	-
									TOTAL	189	15	7.93651
	SCG NRX 2193 and NRX 3307 is in inferior cervical ganglion
NRX COHORT - WEEK 4
										Sympathetic Ganglia Histopathology - Location and Proportion of Hyperplastic Ganglia																								MYCN Immunohistochemical Staining of Sympathetic Ganglia						RUNX1T1 Immunohistochemical Staining of Sympathetic Ganglia
			MYCN	RUNX1T1						All Ganglia			SCG			Stellate			Superior PV			Celiac/Periaortic			Perirenal			Inferior PV			Pelvic				Ganglion cells (Neurons)		Neuroblasts				Ganglion cells (Neurons)			Neuroblasts
No.	Date	Mouse ID	Genotype	Genotype	Week	Neuroblastoma	Site	Histology	Metastasis	Total	HP	% HP	Total	HP	% HP	Total	HP	% HP	Total	HP	% HP	Total	HP	% HP	Total	HP	%HP	Total	HP	% HP	Total	HP	% HP	Assessment	Subcellular Staining Location	Intensity	Presence	Subcellular Staining Location	Intensity	Assessment	% staining score	Intensity	Total Score	Presence	% staining score	Intensity	Total Score
1	2015-03-18	NRX 0610	Wild-type	Wild-type	4	Absent	-	-	-	4	0	0	0	-	-	0	-	-	2	0	0	0	-	-	0	-	-	2	0	0	0	-	-	Not assessed	No ganglia present	-	-	-	-	Assessed	0	0	0	Not present	-	-	-
2	2017-03-08	NRX 2116	Wild-type	Wild-type	4	Absent	-	-	-	21	0	0	0	-	-	1	0	0	9	0	0	1	0	0	1	0	0	7	0	0	2	0	0	Assessed	Cytoplasmic and nuclear	+ - +++	Not present	-	-	Assessed	3	1.5	4.5	Not present	-	-	-
3	2018-02-28	NRX 2545	Wild-type	Wild-type	4	Absent	-	-	-	13	0	0	0	-	-	0	-	-	3	0	0	5	0	0	1	0	0	3	0	0	1	0	0	Assessed	Cytoplasmic and nuclear	+ - +++	Not present	-	-	Assessed	0	0	0	Not present	-	-	-
4	2015-03-18	NRX 0611	Wild-type	Heterozygous	4	Absent	-	-	-	3	0	0	2	0	0	0	-	-	0	-	-	1	0	0	0	-	-	0	-	-	0	-	-	Not assessed	-	-	-	-	-	Not assessed	-	-	-	-	-	-	-
5	2017-07-05	NRX 2110	Wild-type	Heterozygous	4	Absent	-	-	-	6	0	0	0	-	-	0	-	-	3	0	0	2	0	0	0	-	-	1	0	0	0	-	-	Not assessed	-	-	-	-	-	Not assessed	-	-	-	-	-	-	-
6	2017-11-15	NRX 2146	Wild-type	Heterozygous	4	Absent	-	-	-	13	0	0	0	-	-	0	-	-	6	0	0	0	-	-	0	-	-	5	0	0	2	0	0	Not assessed	-	-	-	-	-	Not assessed	-	-	-	-	-	-	-
7	2017-11-15	NRX 2150	Wild-type	Heterozygous	4	Absent	-	-	-	8	0	0	2	0	0	0	-	-	2	0	0	3	0	0	1	0	0	0	-	-	0	-	-	Assessed	Cytoplasmic and nuclear	++ - +++	Not present	-	-	Assessed	0	0	0	Not present	-	-	-
8	2017-11-15	NRX 2151	Wild-type	Heterozygous	4	Absent	-	-	-	3	0	0	0	-	-	0	-	-	1	0	0	0	-	-	0	-	-	2	0	0	0	-	-	Not assessed	-	-	-	-	-	Not assessed	-	-	-	-	-	-	-
9	2018-02-28	NRX 2535	Hemizygous	Wild-type	4	Absent	-	-	-	16	0	0	0	-	-	0	-	-	3	0	0	3	0	0	3	0	0	7	0	0	0	-	-	Not assessed	-	-	-	-	-	Not assessed	-	-	-	-	-	-	-
10	2018-02-28	NRX 2536	Hemizygous	Wild-type	4	Absent	-	-	-	9	0	0	0	-	-	0	-	-	3	0	0	0	-	-	0	-	-	5	0	0	1	0	0	Not assessed	-	-	-	-	-	Not assessed	-	-	-	-	-	-	-
11	2018-03-07	NRX 2544	Hemizygous	Wild-type	4	Absent	-	-	-	11	0	0	0	-	-	0	-	-	3	0	0	1	0	0	0	-	-	7	0	0	0	-	-	Not assessed	-	-	-	-	-	Not assessed	-	-	-	-	-	-	-
12	2015-04-01	NRX 0613	Hemizygous	Heterozygous	4	Absent	-	-	-	2	0	0	2	0	0	0	-	-	0	-	-	0	-	-	0	-	-	0	-	-	0	-	-	Not assessed	-	-	-	-	-	Not assessed	-	-	-	-	-	-	-
13	2018-03-07	NRX 2534	Hemizygous	Heterozygous	4	Absent	-	-	-	13	0	0	0	-	-	0	-	-	2	0	0	1	0	0	0	-	-	9	0	0	1	0	0	Not assessed	-	-	-	-	-	Not assessed	-	-	-	-	-	-	-
14	2018-02-28	NRX 2537	Hemizygous	Heterozygous	4	Absent	-	-	-	9	0	0	0	-	-	0	-	-	3	0	0	1	0	0	1	0	0	4	0	0	0	-	-	Not assessed	-	-	-	-	-	Not assessed	-	-	-	-	-	-	-
15	2018-02-21	NRX 2538	Hemizygous	Heterozygous	4	Absent	-	-	-	10	0	0	0	-	-	0	-	-	2	0	0	3	0	0	1	0	0	4	0	0	0	-	-	Not assessed	-	-	-	-	-	Not assessed	-	-	-	-	-	-	-
16	2017-04-26	NRX 2107	Homozygous	Wild-type	4	Absent	-	-	-	10	3	30	0	-	-	0	-	-	2	0	0	0	-	-	4	3	75	2	0	0	2	0	0	Assessed	Cytoplasmic and nuclear	++ - +++	Present	Cytoplasmic and nuclear	+ - ++	Assessed	0	0	0	Present	3	2.5	7.5
17	2017-03-08	NRX 2117	Homozygous	Wild-type	4	Present	Perirenal	UD-NB	Not seen	13	8	61.5385	0	-	-	0	-	-	4	3	75	0	-	-	4	3	75	5	2	40	0	-	-	Assessed	Cytoplasmic and nuclear	++ - +++	Present	Cytoplasmic and nuclear	+ - ++	Assessed	3	1	3	Present	3	2.5	7.5
18	2018-03-07	NRX 2543	Homozygous	Wild-type	4	Present	Abd	PD-NB	Not seen	8	6	75	0	-	-	0	-	-	2	2	100	3	3	100	0	-	-	2	1	50	1	0	0	Assessed	Cytoplasmic and nuclear	++ - +++	Present	Cytoplasmic and nuclear	+ - ++	Assessed	2	1	2	Present	3	3	9
19	2017-07-12	NRX 2113	Homozygous	Heterozygous	4	Absent	-	-	-	11	0	0	0	-	-	0	-	-	5	0	0	3	0	0	0	-	-	3	0	0	0	-	-	Assessed	Cytoplasmic and nuclear	+ - +++	Not present	-	-	Assessed	0	0	0	Not present	-	-	-
20	2017-11-22	NRX 2138	Homozygous	Heterozygous	4	Absent	-	-	-	6	0	0	0	-	-	0	-	-	4	0	0	0	-	-	1	0	0	1	0	0	0	-	-	Assessed	Cytoplasmic and nuclear	+ - +++	Not present	-	-	Assessed	0	0	0	Not present	-	-	-
21	2017-11-15	NRX 2144	Homozygous	Heterozygous	4	Absent	-	-	-	10	0	0	2	0	0	0	-	-	3	0	0	2	0	0	0	-	-	3	0	0	0	-	-	Assessed	Cytoplasmic and nuclear	+ - +++	Not present	-	-	Assessed	3	1.5	4.5	Not present	-	-	-
22	2017-09-06	NRX 2145	Homozygous	Heterozygous	4	Absent	-	-	-	11	0	0	0	-	-	0	-	-	5	0	0	0	-	-	0	-	-	6	0	0	0	-	-	Assessed	Cytoplasmic and nuclear	+ - +++	Not present	-	-	Assessed	2	1	2	Not present	-	-	-
Summary of histopathological assessment of sympathetic autonomic ganglia in NRX mice
		Week 0
Genotype			Sympathetic Ganglia*		% Hyperplasia	Ganglia/mouse
MYCN	RUNX1T1	Mice	Total	Hyperplastic	Mean ± SEM**	Mean ± SEM**
Wild-type (-/-)	Wild-type (+/+)	3	37	25	75.5 ± 14.4	12.3 ± 4.2
Wild-type (-/-)	Heterozygous (+/-)	6	34	19	54.4 ± 12.0	5.7 ± 1.0
Wild-type (-/-)	Knock-out (-/-)	9	58	12	15.9 ± 5.5	6.4 ± 1.4
Hemizygous (+/-)	Wild-type (+/+)	3	15	10	71.7 ± 17.4	5.0 ± 1.7
Hemizygous (+/-)	Heterozygous (+/-)	4	31	18	61.5 ± 11.5	7.8 ± 1.9
Hemizygous (+/-)	Knock-out (-/-)	13	82	32	39.8 ± 7.7	6.3 ± 1.0
Homozygous (-/-)	Wild-type (+/+)	3	17	9	55.6 ± 6.9	5.7 ± 1.3
Homozygous (-/-)	Heterozygous (+/-)	8	61	32	52.1 ± 7.7	7.6 ± 0.9
Homozygous (-/-)	Knock-out (-/-)	4	26	8	25.8 ± 10.6	6.5 ± 2.0
Total		53	361	165
		Week 1
Genotype			Sympathetic Ganglia		% Hyperplasia	Ganglia/mouse
MYCN	RUNX1T1	Mice	Total	Hyperplastic	Mean ± SEM	Mean ± SEM
Wild-type (-/-)	Wild-type (+/+)	3	10	1	5.6 ± 5.6	3.3 ± 1.5
Wild-type (-/-)	Heterozygous (+/-)	4	39	1	1.9 ± 1.9	9.8 ± 1.8
Wild-type (-/-)	Knock-out (-/-)	1	9	0	0	9.0 ± 0.0
Hemizygous (+/-)	Wild-type (+/+)	4	40	8	18.9 ± 2.8	10.0 ± 2.7
Hemizygous (+/-)	Heterozygous (+/-)	4	42	4	10.1 ± 7.9	10.5 ± 1.2
Hemizygous (+/-)	Knock-out (-/-)	2	19	1	3.8 ± 3.8	9.5 ± 3.5
Homozygous (-/-)	Wild-type (+/+)	4	42	25	59.3 ± 8.1	10.5 ± 0.3
Homozygous (-/-)	Heterozygous (+/-)	3	24	7	32.3 ± 9.4	8.0 ± 1.5
Homozygous (-/-)	Knock-out (-/-)	1	13	0	0	13.0 ± 0.0
Total		26	238	47
		Week 2
Genotype			Sympathetic Ganglia		% Hyperplasia	Ganglia/mouse
MYCN	RUNX1T1	Mice	Total	Hyperplastic	Mean ± SEM	Mean ± SEM
Wild-type (-/-)	Wild-type (+/+)	3	23	1	3.7 ± 3.7	7.7 ± 1.9
Wild-type (-/-)	Heterozygous (+/-)	3	20	0	0	6.7 ± 0.9
Wild-type (-/-)	Knock-out (-/-)	0
Hemizygous (+/-)	Wild-type (+/+)	3	26	4	17.8 ± 7.8	8.7 ± 1.3
Hemizygous (+/-)	Heterozygous (+/-)	3	34	0	0	11.3 ± 3.5
Hemizygous (+/-)	Knock-out (-/-)	0
Homozygous (-/-)	Wild-type (+/+)	4	42	25	67.4 ± 14.7	10.5 ± 3.5
Homozygous (-/-)	Heterozygous (+/-)	3	35	3	9.5 ± 2.4	11.7 ± 2.4
Homozygous (-/-)	Knock-out (-/-)	0
Total		19	180	33
		Week 3
Genotype			Sympathetic Ganglia		% Hyperplasia	Ganglia/mouse
MYCN	RUNX1T1	Mice	Total	Hyperplastic	Mean ± SEM	Mean ± SEM
Wild-type (-/-)	Wild-type (+/+)	3	29	0	0	9.7 ± 1.8
Wild-type (-/-)	Heterozygous (+/-)	3	26	0	0	8.7 ± 3.2
Wild-type (-/-)	Knock-out (-/-)	1	8	0	0	8.0 ± 0.0
Hemizygous (+/-)	Wild-type (+/+)	3	22	3	11.1 ± 11.1	7.3 ± 1.7
Hemizygous (+/-)	Heterozygous (+/-)	3	33	0	0	11.0 ± 1.5
Hemizygous (+/-)	Knock-out (-/-)	1	9	0	0	9.0 ± 0.0
Homozygous (-/-)	Wild-type (+/+)	3	29	12	43.1 ± 3.9	9.7 ± 3.0
Homozygous (-/-)	Heterozygous (+/-)	3	33	0	0	11.0 ± 1.5
Homozygous (-/-)	Knock-out (-/-)	0
Total		20	189	15
		Week 4
Genotype			Sympathetic Ganglia		% Hyperplasia	Ganglia/mouse
MYCN	RUNX1T1	Mice	Total	Hyperplastic	Mean ± SEM	Mean ± SEM
Wild-type (-/-)	Wild-type (+/+)	3	38	0	0	12.7 ± 4.9
Wild-type (-/-)	Heterozygous (+/-)	5	33	0	0	6.6 ± 1.9
Wild-type (-/-)	Knock-out (-/-)	0
Hemizygous (+/-)	Wild-type (+/+)	3	36	0	0	12.0 ± 2.1
Hemizygous (+/-)	Heterozygous (+/-)	4	34	0	0	8.5 ± 2.3
Hemizygous (+/-)	Knock-out (-/-)	0
Homozygous (-/-)	Wild-type (+/+)	3	31	17	55.5 ± 13.3	10.3 ± 1.5
Homozygous (-/-)	Heterozygous (+/-)	4	38	0	0	9.5 ± 1.2
Homozygous (-/-)	Knock-out (-/-)	0
Total		22	210	17
		Week 0 to 4
Genotype			Total Ganglia
MYCN	RUNX1T1	Mice	Sympathetic	Hyperplasic
Wild-type (-/-)	Wild-type (+/+)	15	137	27
Wild-type (-/-)	Heterozygous (+/-)	21	152	20
Wild-type (-/-)	Knock-out (-/-)	11	75	12
Hemizygous (+/-)	Wild-type (+/+)	16	139	25
Hemizygous (+/-)	Heterozygous (+/-)	18	174	22
Hemizygous (+/-)	Knock-out (-/-)	16	110	33
Homozygous (-/-)	Wild-type (+/+)	17	161	88
Homozygous (-/-)	Heterozygous (+/-)	21	191	42
Homozygous (-/-)	Knock-out (-/-)	5	39	8
Total		140	1178	277
Note:
* Total sympathetic ganglia and total hyperplastic ganglia represent the sum of all sympathetic ganglia and all hyperplastic ganglia for the genotype group. This represents pooled data for the genotype.
** The mean ± SEM represents the average of the % hyperplasia calculated for each individual mouse in the genotype group, rather than pooling the data for the genotype. This is the percent hyperplasia represented in the graphs.
COHORT 1: TH-MYCN WILD-TYPE MICE				Supp Figure 2a
												MYCN Immunohistochemical Staining of Sympathetic Ganglia						RUNX1T1 Immunohistochemical Staining of Sympathetic Ganglia
		MYCN	RUNX1T1						Sympathetic Ganglia				Ganglion cells (Neurons)		Neuroblasts				Ganglion cells (Neurons)			Neuroblasts
No.	Mouse ID	Genotype	Genotype	Week	Neuroblastoma	Site	Histology	Metastasis	Total	HP	% HP	Assessment	Subcellular Staining Location	Intensity	Presence	Subcellular Staining Location	Intensity	Assessment	% staining score	Intensity	Total Score	Presence	% staining score	Intensity	Total Score
1	D0 #1	Wild-type	Wild-type	0	Absent	-	-	-	5	3	60	Not assessed	-	-	-	-	-	Not assessed	-	-	-	-	-	-	-
2	D0 #2	Wild-type	Wild-type	0	Absent	-	-	-	5	4	80	Assessed	Cytoplasmic and nuclear	+ - ++	Present	Cytoplasmic and nuclear	0 - +	Assessed	0	0	0	Present	2	1	2
3	D0 #3	Wild-type	Wild-type	0	Absent	-	-	-	9	6	66.6667	Assessed	Cytoplasmic and nuclear	+ - ++	Present	Cytoplasmic and nuclear	0 - +	Assessed	0	0	0	Present	1	1	1
4	D0 #4	Wild-type	Wild-type	0	Absent	-	-	-	10	9	90	Not assessed	-	-	-	-	-	Not assessed	-	-	-	-	-	-	-
5	D0 #5	Wild-type	Wild-type	0	Absent	-	-	-	4	3	75	Not assessed	-	-	-	-	-	Not assessed	-	-	-	-	-	-	-
6	D0 #6	Wild-type	Wild-type	0	Absent	-	-	-	6	2	33.3333	Not assessed	-	-	-	-	-	Not assessed	-	-	-	-	-	-	-
7	D0 #7	Wild-type	Wild-type	0	Absent	-	-	-	8	6	75	Not assessed	-	-	-	-	-	Not assessed	-	-	-	-	-	-	-
8	D0 #8	Wild-type	Wild-type	0	Absent	-	-	-	8	4	50	Assessed	Cytoplasmic and nuclear	+ - ++	Present	Cytoplasmic and nuclear	0 - ++	Assessed	0	0	0	Present	1	1	1
9	D0 #9	Wild-type	Wild-type	0	Absent	-	-	-	10	7	70	Not assessed	-	-	-	-	-	Not assessed	-	-	-	-	-	-	-
10	D0#10	Wild-type	Wild-type	0	Absent	-	-	-	5	5	100	Not assessed	-	-	-	-	-	Not assessed	-	-	-	-	-	-	-
11	D21578	Wild-type	Wild-type	1	Absent	-	-	-	5	0	0	Assessed	Cytoplasmic and nuclear	+ - ++	Not present	-	-	Assessed	0	0	0	Not present	-	-	-
12	D21579	Wild-type	Wild-type	1	Absent	-	-	-	8	1	12.5	Not assessed	-	-	-	-	-	Not assessed	-	-	-	-	-	-	-
13	D21580	Wild-type	Wild-type	1	Absent	-	-	-	7	1	14.2857	Not assessed	-	-	-	-	-	Not assessed	-	-	-	-	-	-	-
14	D21585	Wild-type	Wild-type	1	Absent	-	-	-	20	2	10	Assessed	Cytoplasmic and nuclear	+ - +++	Present	Cytoplasmic and nuclear	0 - +	Assessed	0	0	0	Present	1	1	1
15	D21587	Wild-type	Wild-type	1	Absent	-	-	-	6	1	16.6667	Not assessed	-	-	-	-	-	Not assessed	-	-	-	-	-	-	-
16	D21588	Wild-type	Wild-type	1	Absent	-	-	-	11	2	18.1818	Assessed	Cytoplasmic and nuclear	+ - +++	Present	Cytoplasmic and nuclear	0 - +	Assessed	0	0	0	Present	1	1	1
17	D21568	Wild-type	Wild-type	2	Absent	-	-	-	5	0	0	Not assessed	-	-	-	-	-	Not assessed	-	-	-	-	-	-	-
18	D21570	Wild-type	Wild-type	2	Absent	-	-	-	15	0	0	Not assessed	-	-	-	-	-	Not assessed	-	-	-	-	-	-	-
19	D21571	Wild-type	Wild-type	2	Absent	-	-	-	11	0	0	Not assessed	-	-	-	-	-	Not assessed	-	-	-	-	-	-	-
20	D21573	Wild-type	Wild-type	2	Absent	-	-	-	12	1	8.33333	Assessed	Cytoplasmic and nuclear	+ - ++	Not present	-	-	Assessed	0	0	0	Not present	-	-	-
21	D21574	Wild-type	Wild-type	2	Absent	-	-	-	5	0	0	Assessed	Cytoplasmic and nuclear	+ - +++	Not present	-	-	Assessed	0	0	0	Not present	-	-	-
22	D21576	Wild-type	Wild-type	2	Absent	-	-	-	6	1	16.6667	Assessed	Cytoplasmic and nuclear	+ - +++	Present	Cytoplasmic and nuclear	0 - +	Assessed	0	0	0	Present	0	0	0
23	D21513	Wild-type	Wild-type	3	Absent	-	-	-	9	0	0	Not assessed	-	-	-	-	-	Not assessed	-	-	-	-	-	-	-
24	D21515	Wild-type	Wild-type	3	Absent	-	-	-	8	0	0	Assessed	Cytoplasmic and nuclear	+ - ++	Not present	-	-	Assessed	0	0	0	Not present	-	-	-
25	D21517	Wild-type	Wild-type	3	Absent	-	-	-	11	0	0	Assessed	Cytoplasmic and nuclear	0 - ++	Not present	-	-	Assessed	0	0	0	Not present	-	-	-
26	D21520	Wild-type	Wild-type	3	Absent	-	-	-	6	0	0	Assessed	Cytoplasmic and nuclear	+ - +++	Not present	-	-	Assessed	0	0	0	Not present	-	-	-
27	D31068	Wild-type	Wild-type	4	Absent	-	-	-	6	0	0	Assessed	Cytoplasmic and nuclear	+ - +++	Not present	-	-	Assessed	3	1	3	Not present	-	-	-
28	D31076	Wild-type	Wild-type	4	Absent	-	-	-	7	0	0	Not assessed	-	-	-	-	-	Not assessed	-	-	-	-	-	-	-
29	D31077	Wild-type	Wild-type	4	Absent	-	-	-	4	0	0	Assessed	Cytoplasmic and nuclear	0 - +++	Not present	-	-	Assessed	3	1.5	4.5	Not present	-	-	-
30	D31079	Wild-type	Wild-type	4	Absent	-	-	-	8	0	0	Assessed	Cytoplasmic and nuclear	+ - +++	Not present	-	-	Assessed	3	1.5	4.5	Not present	-	-	-
31	D5398	Wild-type	Wild-type	5	Absent	-	-	-	13	0	0	Assessed	Cytoplasmic and nuclear	0 - ++	Not present	-	-	Assessed	0	0	0	Not present	-	-	-
32	D5415	Wild-type	Wild-type	5	Absent	-	-	-	5	0	0	Assessed	Cytoplasmic and nuclear	0 - +	Not present	-	-	Assessed	0	0	0	Not present	-	-	-
33	D5423	Wild-type	Wild-type	5	Absent	-	-	-	6	0	0	Not assessed	-	-	-	-	-	Not assessed	-	-	-	-	-	-	-
34	D5430	Wild-type	Wild-type	5	Absent	-	-	-	2	0	0	Not assessed	-	-	-	-	-	Not assessed	-	-	-	-	-	-	-
35	D5431	Wild-type	Wild-type	5	Absent	-	-	-	7	0	0	Assessed	Cytoplasmic and nuclear	+ - +++	Not present	-	-	Assessed	0	0	0	Not present	-	-	-
36	D5093	Wild-type	Wild-type	6	Absent	-	-	-	7	0	0	Not assessed	-	-	-	-	-	Not assessed	-	-	-	-	-	-	-
37	D5095	Wild-type	Wild-type	6	Absent	-	-	-	11	0	0	Not assessed	-	-	-	-	-	Not assessed	-	-	-	-	-	-	-
38	D5103	Wild-type	Wild-type	6	Absent	-	-	-	8	0	0	Assessed	Cytoplasmic and nuclear	0 - +	Not present	-	-	Assessed	0	0	0	Not present	-	-	-
39	D5291	Wild-type	Wild-type	6	Absent	-	-	-	13	0	0	Assessed	Cytoplasmic and nuclear	0 - ++	Not present	-	-	Assessed	0	0	0	Not present	-	-	-
40	D5299	Wild-type	Wild-type	6	Absent	-	-	-	9	0	0	Assessed	Cytoplasmic and nuclear	0 - +	Not present	-	-	Assessed	0	0	0	Not present	-	-	-
Summary of histopathological assessment of sympathetic autonomic ganglia in Wild-type TH-MYCN mice
		Sympathetic Ganglia*		% Hyperplasia	Ganglia/mouse
Week	Mice	Total	Hyperplastic	Mean ± SEM**	Mean ± SEM**
0	10	70	49	70.0 ± 6.1	7.0 ± 0.7
1	6	57	7	11.9 ± 2.7	9.5 ± 2.3
2	6	54	2	4.2 ± 2.8	9.0 ± 1.7
3	4	34	0	0	8.5 ± 1.0
4	4	25	0	0	6.3 ± 0.9
5	5	33	0	0	6.6 ± 1.8
6	5	48	0	0	9.6 ± 1.1
Total	40	321	58
Note:
* Total sympathetic ganglia and total hyperplastic ganglia represent the sum of all sympathetic ganglia and all hyperplastic ganglia for the genotype group. This represents pooled data for the genotype.
** The mean ± SEM represents the average of the % hyperplasia calculated for each individual mouse in the genotype group, rather than pooling the data for the genotype. This is the percent hyperplasia represented in the graphs.
COHORT 3: 1590 COHORT MICE			Supp Figure 2a
		MYCN							Sympathetic Ganglia
No.	Mouse ID	Genotype	Phenotype	Week	Neuroblastoma	Site	Histology	Metastasis	Total	HP	% HP
1	ENU F7 0036	Homozygous	Suppressed	0	Absent	-	-	-	8	5	62.5
2	ENU F7 0083	Homozygous	Suppressed	0	Absent	-	-	-	4	2	50
3	ENU F7 0084	Homozygous	Suppressed	0	Absent	-	-	-	2	1	50
4	ENU F7 0346	Homozygous	Suppressed	0	Absent	-	-	-	6	3	50
5	ENU F7 0347	Homozygous	Suppressed	0	Absent	-	-	-	9	3	33.3333
6	ENU F7 0350	Homozygous	Suppressed	0	Absent	-	-	-	3	2	66.6667
7	ENU F7 0035	Homozygous	Unsuppressed	0	Absent	-	-	-	12	5	41.6667
8	ENU F7 0037	Homozygous	Unsuppressed	0	Absent	-	-	-	3	3	100
9	ENU F7 0081	Homozygous	Unsuppressed	0	Absent	-	-	-	12	7	58.3333
10	ENU F7 0082	Homozygous	Unsuppressed	0	Absent	-	-	-	6	3	50
11	ENU F7 0085	Homozygous	Unsuppressed	0	Absent	-	-	-	3	2	66.6667
12	ENU F7 0096	Homozygous	Unsuppressed	0	Absent	-	-	-	3	1	33.3333
13	ENU F7 0097	Homozygous	Unsuppressed	0	Absent	-	-	-	4	0	0
14	ENU F7 0098	Homozygous	Unsuppressed	0	Absent	-	-	-	13	3	23.0769
15	ENU F7 0099	Homozygous	Unsuppressed	0	Absent	-	-	-	9	3	33.3333
16	ENU F7 0067	Homozygous	Suppressed	1	Absent	-	-	-	3	1	33.3333
17	ENU F7 0068	Homozygous	Suppressed	1	Absent	-	-	-	4	1	25
18	ENU F7 0070	Homozygous	Suppressed	1	Absent	-	-	-	2	1	50
19	ENU F7 0105	Homozygous	Suppressed	1	Absent	-	-	-	5	1	20
20	ENU F7 0107	Homozygous	Suppressed	1	Absent	-	-	-	5	3	60
21	ENU F7 0109	Homozygous	Suppressed	1	Absent	-	-	-	9	5	55.5556
22	ENU F7 0004	Homozygous	Unsuppressed	1	Absent	-	-	-	7	2	29
23	ENU F7 0005	Homozygous	Unsuppressed	1	Absent	-	-	-	7	4	57
24	ENU F7 0106	Homozygous	Unsuppressed	1	Absent	-	-	-	6	4	66.6667
25	ENU F7 0108	Homozygous	Unsuppressed	1	Absent	-	-	-	19	8	42.1053
26	ENU F7 0023	Homozygous	Suppressed	2	Absent	-	-	-	8	3	37.5
27	ENU F7 0025	Homozygous	Suppressed	2	Absent	-	-	-	6	2	33.3333
28	ENU F7 0026	Homozygous	Suppressed	2	Absent	-	-	-	6	2	33.3333
29	ENU F7 0027	Homozygous	Suppressed	2	Absent	-	-	-	11	3	27.2727
30	ENU F7 0079	Homozygous	Suppressed	2	Absent	-	-	-	7	0	0
31	ENU F7 0080	Homozygous	Suppressed	2	Absent	-	-	-	10	2	20
32	ENU F7 0024	Homozygous	Unsuppressed	2	Absent	-	-	-	7	7	100
33	ENU F7 0078	Homozygous	Unsuppressed	2	Absent	-	-	-	12	8	66.6667
34	ENU F7 0366	Homozygous	Unsuppressed	2	Present	Abdomen	PD-NB	Not identified	6	3	50
35	ENU F7 0367	Homozygous	Unsuppressed	2	Absent	-	-	-	12	8	66.6667
36	ENU F7 0028	Homozygous	Suppressed	3	Absent	-	-	-	3	1	33.3333
37	ENU F7 0029	Homozygous	Suppressed	3	Absent	-	-	-	6	1	16.6667
38	ENU F7 0030	Homozygous	Suppressed	3	Absent	-	-	-	5	0	0
39	ENU F7 0364	Homozygous	Suppressed	3	Absent	-	-	-	8	1	12.5
40	ENU F7 0368	Homozygous	Suppressed	3	Absent	-	-	-	12	0	0
41	ENU F7 0031	Homozygous	Unsuppressed	3	Present	Abdomen	PD-NB	Not identified	7	1	14.2857
42	ENU F7 0032	Homozygous	Unsuppressed	3	Absent	-	-	-	3	1	33.3333
43	ENU F7 0033	Homozygous	Unsuppressed	3	Present	Abdomen	PD-NB	Not identified	4	1	25
44	ENU F7 0034	Homozygous	Unsuppressed	3	Absent	-	-	-	7	6	85.7143
45	ENU F7 0088	Homozygous	Suppressed	4	Absent	-	-	-	12	0	0
46	ENU F7 0089	Homozygous	Suppressed	4	Absent	-	-	-	10	0	0
47	ENU F7 0386	Homozygous	Suppressed	4	Absent	-	-	-	8	0	0
48	ENU F7 0387	Homozygous	Suppressed	4	Absent	-	-	-	6	0	0
49	ENU F7 0388	Homozygous	Suppressed	4	Absent	-	-	-	6	0	0
50	ENU F7 0086	Homozygous	Unsuppressed	4	Present	Abdomen	PD-NB	Not identified	6	2	33.3333
51	ENU F7 0087	Homozygous	Unsuppressed	4	Present	Abdomen	PD-NB	Not identified	8	3	37.5
52	ENU F7 0090	Homozygous	Unsuppressed	4	Present	Thorax & Abdomen	PD-NB	Not identified	4	2	50
53	ENU F7 0351	Homozygous	Suppressed	5	Absent	-	-	-	9	0	0
54	ENU F7 0352	Homozygous	Suppressed	5	Absent	-	-	-	19	0	0
55	ENU F7 0354	Homozygous	Suppressed	5	Absent	-	-	-	9	0	0
56	ENU F7 0355	Homozygous	Suppressed	5	Absent	-	-	-	10	1	10
57	ENU F7 0356	Homozygous	Suppressed	5	Absent	-	-	-	17	0	0
58	ENU F6 0019	Homozygous	Unsuppressed	5	Present	Abdomen	PD-NB	Lung (LVI)	1	1	100
59	ENU F6 0023	Homozygous	Unsuppressed	5	Present	Abdomen	PD-NB	Not identified	6	5	83.3333
60	ENU F6 0057	Homozygous	Unsuppressed	5	Present	Thorax & Abdomen	PD-NB	Not identified	5	3	60
61	ENU F6 0059	Homozygous	Unsuppressed	5	Present	Thorax & Abdomen	PD-NB	Lung	4	2	50
62	ENU F7 0056	Homozygous	Unsuppressed	5	Present	Neck & Abdomen	UD-NB; PD-NB	Not identified	6	2	33.3333
63	ENU F7 0342	Homozygous	Unsuppressed	5	Present	Abdomen	PD-NB	Not identified	12	5	41.6667
64	ENU F7 0343	Homozygous	Unsuppressed	5	Present	Thorax & Abdomen	PD-NB	Not identified	11	6	54.5455
65	ENU F7 0344	Homozygous	Unsuppressed	5	Present	Thorax & Abdomen	PD-NB	Not identified	9	2	22.2222
66	ENU F7 0102	Homozygous	Suppressed	6	Absent	-	-	-	11	0	0
67	ENU F7 0104	Homozygous	Suppressed	6	Absent	-	-	-	5	0	0
68	ENU F7 0114	Homozygous	Suppressed	6	Absent	-	-	-	7	0	0
69	ENU F7 0115	Homozygous	Suppressed	6	Absent	-	-	-	12	0	0
70	ENU F7 0100	Homozygous	Suppressed	6	Absent	-	-	-	8	0	0
71	ENU F6 0001	Homozygous	Unsuppressed	6	Present	Thorax & Abdomen	PD-NB	Not identified	5	1	20
72	ENU F6 0003	Homozygous	Unsuppressed	6	Present	Thorax & Abdomen	PD-NB	LN	3	2	66.6667
73	ENU F6 0004	Homozygous	Unsuppressed	6	Present	Thorax & Abdomen	PD-NB	Lung; LN	4	1	25
74	ENU F6 0005	Homozygous	Unsuppressed	6	Present	Abdomen	PD-NB	LN	3	2	66.6667
75	ENU F7 0379	Homozygous	Suppressed	7	Absent	-	-	-	11	0	0
76	ENU F7 0382	Homozygous	Suppressed	7	Absent	-	-	-	7	0	0
77	ENU F7 0384	Homozygous	Suppressed	7	Absent	-	-	-	6	0	0
78	ENU F6 0011	Homozygous	Unsuppressed	7	Present	Thorax & Abdomen	PD-NB	Not identified	2	0	0
79	ENU F6 0013	Homozygous	Unsuppressed	7	Present	Thorax & Abdomen	PD-NB	Not identified	2	1	50
80	ENU F6 0033	Homozygous	Unsuppressed	7	Present	Thorax & Abdomen	PD-NB	Lung, LN	5	1	20
81	ENU F6 0036	Homozygous	Unsuppressed	7	Present	Thorax & Abdomen	UD-NB	Lung	2	2	100
82	ENU F6 0049	Homozygous	Unsuppressed	7	Present	Thorax & Abdomen	PD-NB	LN	6	2	33.3333
83	ENU F7 0092	Homozygous	Unsuppressed	7	Present	Thorax & Abdomen	UD-NB	LN	2	1	50
84	ENU F6 0009	Homozygous	Unsuppressed	7	Present	Thorax & Abdomen	PD-NB	Lung, LN	3	1	33.3333

## Sheet: Figure 2b
Figure 2b	IHC of Th-MYCN x Runx1t1 KO mice
NRX COHORT - WEEK 0
											Sympathetic Ganglia - Location and Number of Hyperplastic Ganglia																								MYCN Immunohistochemical Staining of Sympathetic Ganglia						RUNX1T1 Immunohistochemical Staining of Sympathetic Ganglia
			MYCN	RUNX1T1		Cull					All Ganglia			SCG			Stellate			Superior PV			Coeliac/Periaortic			Perirenal			Inferior PV			Pelvic				Ganglion cells (Neurons)		Neuroblasts				Ganglion cells (Neurons)			Neuroblasts
No.	Date	Mouse ID	Genotype	Genotype	Week	Age	Neuroblastoma	Site	Histology	Metastasis	Total	HP	% HP	Total	HP	% HP	Total	HP	% HP	Total	HP	% HP	Total	HP	% HP	Total	HP	% HP	Total	HP	% HP	Total	HP	% HP	Assessment	Subcellular Staining Location	Intensity	Presence	Subcellular Staining Location	Intensity	Assessment	% staining score	Intensity	Total Score	Presence	% staining score	Intensity	Total Score
1	2015-09-23	NRX 1046	Wild-type	Wild-type	0	Day 0	Absent	-	-	-	16	8	50	1	0	0	1	1	100	7	4	57.1429	1	1	100	2	2	100	4	0	0	0	-	-	Assessed	Cytoplasmic and nuclear	+ - ++	Assessed	Cytoplasmic and nuclear	0 - +	Assessed	0	0	0	Present	2	2	4
2	2016-06-16	NRX 1487	Wild-type	Wild-type	0	Day 0	Absent	-	-	-	4	4	100	0	-	-	0	-	-	1	1	100	3	3	100	0	-	-	0	-	-	0	-	-	Assessed	Cytoplasmic and nuclear	+ - ++	Assessed	Cytoplasmic and nuclear	+ - ++	Assessed	0	0	0	Present	1	2	2
3	2016-06-22	NRX 1529	Wild-type	Wild-type	0	Day 0	Absent	-	-	-	17	13	76.4706	2	2	100	0	-	-	8	4	50	4	4	100	0	-	-	2	2	100	1	1	100	Assessed	Cytoplasmic and nuclear	+ - ++	Assessed	Cytoplasmic and nuclear	0 - +	Assessed	0	0	0	Present	2	2	4
4	2015-09-02	NRX 1030	Wild-type	Heterozygous	0	Day 0	Absent	-	-	-	4	0	0	2	0	0	0	-	-	2	0	0	0	-	-	0	-	-	0	-	-	0	-	-	Not assessed	-	-	-	-	-	Assessed	0	0	0	Present	1	1	1
5	2016-03-09	NRX 1462	Wild-type	Heterozygous	0	Day 0	Absent	-	-	-	3	2	66.6667	1	1	100	0	-	-	1	1	100	0	-	-	0	-	-	1	0	0	0	-	-	Not assessed	-	-	-	-	-	Not assessed	-	-	-	-	-	-	-
6	2016-04-27	NRX 1469	Wild-type	Heterozygous	0	Day 0	Absent	-	-	-	9	4	44.4444	0	-	-	1	1	100	4	1	25	0	-	-	0	-	-	3	1	33.3333	1	1	100	Not assessed	-	-	-	-	-	Assessed	3	1.5	4.5	Present	1	2	2
7	2016-06-10	NRX 1476	Wild-type	Heterozygous	0	Day 0	Absent	-	-	-	8	6	75	0	-	-	1	1	100	3	1	33.3333	2	2	100	0	-	-	2	2	100	0	-	-	Not assessed	-	-	-	-	-	Assessed	0	0	0	Present	2	1.5	3
8	2016-06-11	NRX 1479	Wild-type	Heterozygous	0	Day 0	Absent	-	-	-	5	4	80	1	1	100	1	1	100	2	1	50	0	-	-	0	-	-	0	-	-	1	1	100	Not assessed	-	-	-	-	-	Assessed	0	0	0	Present	0	0	0
9	2016-06-16	NRX 1486	Wild-type	Heterozygous	0	Day 0	Absent	-	-	-	5	3	60	0	-	-	0	-	-	2	0	0	3	3	100	0	-	-	0	-	-	0	-	-	Assessed	Cytoplasmic and nuclear	+ - +++	Assessed	Cytoplasmic and nuclear	+ - ++	Assessed	0	0	0	Present	1	1	1
10	2015-07-22	NRX 0937	Wild-type	Knock-out	0	Day 2	Absent	-	-	-	12	3	25	1	0	0	2	0	0	5	0	0	1	1	100	0	-	-	2	1	50	1	1	100	Not assessed	-	-	-	-	-	Assessed	0	0	0	Present	0	0	0
11	2015-08-12	NRX 1012	Wild-type	Knock-out	0	Day 0	Absent	-	-	-	8	0	0	1	0	0	0	-	-	6	0	0	0	-	-	0	-	-	1	0	0	0	-	-	Not assessed	-	-	-	-	-	Assessed	0	0	0	Present	0	0	0
12	2015-09-09	NRX 1032	Wild-type	Knock-out	0	Day 0	Absent	-	-	-	6	1	16.6667	0	-	-	0	-	-	0	-	-	1	0	0	0	-	-	4	1	25	1	0	0	Not assessed	-	-	-	-	-	Assessed	0	0	0	Present	0	0	0
13	2016-09-16	NRX 1033	Wild-type	Knock-out	0	Day 0	Absent	-	-	-	5	0	0	2	0	0	0	-	-	2	0	0	0	-	-	0	-	-	0	-	-	1	0	0	Not assessed	-	-	-	-	-	Assessed	0	0	0	Not present	-	-	-
14	2016-03-02	NRX 1458	Wild-type	Knock-out	0	Day 0	Absent	-	-	-	3	0	0	0	-	-	0	-	-	1	0	0	1	0	0	0	-	-	0	-	-	1	0	0	Not assessed	-	-	-	-	-	Not assessed	-	-	-	-	-	-	-
15	2016-03-02	NRX 1459	Wild-type	Knock-out	0	Day 0	Absent	-	-	-	3	0	0	1	0	0	0	-	-	2	0	0	0	-	-	0	-	-	0	-	-	0	-	-	Not assessed	-	-	-	-	-	Not assessed	-	-	-	-	-	-	-
16	2016-03-09	NRX 1460	Wild-type	Knock-out	0	Day 0	Absent	-	-	-	3	1	33.3333	0	-	-	0	-	-	0	-	-	0	-	-	0	-	-	2	0	0	1	1	100	Not assessed	-	-	-	-	-	Not assessed	-	-	-	-	-	-	-
17	2016-06-16	NRX 1528	Wild-type	Knock-out	0	Day 0	Absent	-	-	-	4	1	25	1	0	0	0	-	-	2	0	0	0	-	-	0	-	-	0	-	-	1	1	100	Not assessed	-	-	-	-	-	Not assessed	-	-	-	-	-	-	-
18	2016-06-22	NRX 1530	Wild-type	Knock-out	0	Day 0	Absent	-	-	-	14	6	42.8571	2	1	50	0	-	-	4	2	50	3	1	33.3333	0	-	-	4	1	25	1	1	100	Not assessed	-	-	-	-	-	Not assessed	-	-	-	-	-	-	-
19	2016-03-09	NRX 1461	Hemizygous	Wild-type	0	Day 0	Absent	-	-	-	5	2	40	2	1	50	0	-	-	3	1	33.3333	0	-	-	0	-	-	0	-	-	0	-	-	Not assessed	-	-	-	-	-	Assessed	2	1	2	Present	2	2	4
20	2016-04-20	NRX 1468	Hemizygous	Wild-type	0	Day 0	Absent	-	-	-	8	6	75	1	0	0	0	-	-	3	2	66.6667	3	3	100	0	-	-	1	1	100	0	-	-	Not assessed	-	-	-	-	-	Assessed	3	1	3	Present	3	1.5	4.5
21	2016-06-25	NRX 1531	Hemizygous	Wild-type	0	Day 0	Absent	-	-	-	2	2	100	0	-	-	0	-	-	0	-	-	0	-	-	0	-	-	1	1	100	1	1	100	Not assessed	-	-	-	-	-	Assessed	1	1	1	Present	2	2	4
22	2015-08-26	NRX 1013	Hemizygous	Heterozygous	0	Day 0	Absent	-	-	-	12	4	33.3333	2	2	100	1	0	0	2	0	0	1	0	0	0	-	-	5	1	20	1	1	100	Not assessed	-	-	-	-	-	Assessed	0	0	0	Present	0	0	0
23	2016-04-20	NRX 1463	Hemizygous	Heterozygous	0	Day 0	Absent	-	-	-	3	2	66.6667	1	1	100	1	1	100	1	0	0	0	-	-	0	-	-	0	-	-	0	-	-	Not assessed	-	-	-	-	-	Assessed	0	0	0	Present	0	0	0
24	2016-04-20	NRX 1464	Hemizygous	Heterozygous	0	Day 0	Absent	-	-	-	7	4	57.1429	1	1	100	0	-	-	1	1	100	2	1	50	0	-	-	2	0	0	1	1	100	Not assessed	-	-	-	-	-	Assessed	0	0	0	Present	1	1	1
25	2016-04-27	NRX 1470	Hemizygous	Heterozygous	0	Day 0	Absent	-	-	-	9	8	88.8889	1	1	100	0	-	-	4	3	75	4	4	100	0	-	-	0	-	-	0	-	-	Not assessed	-	-	-	-	-	Assessed	0	0	0	Present	1	1	1
26	2015-07-22	NRX 0935	Hemizygous	Knock-out	0	Day 3	Absent	-	-	-	3	0	0	1	0	0	0	-	-	0	-	-	0	-	-	0	-	-	2	0	0	0	-	-	Not assessed	-	-	-	-	-	Not assessed	-	-	-	-	-	-	-
27	2015-09-09	NRX 1031	Hemizygous	Knock-out	0	Day 0	Absent	-	-	-	8	3	37.5	0	-	-	0	-	-	1	0	0	3	3	100	0	-	-	3	0	0	1	0	0	Not assessed	-	-	-	-	-	Assessed	0	0	0	Present	0	0	0
28	2015-09-16	NRX 1035	Hemizygous	Knock-out	0	Day 0	Absent	-	-	-	4	1	25	0	-	-	0	-	-	0	-	-	0	-	-	0	-	-	3	0	0	1	1	100	Not assessed	-	-	-	-	-	Assessed	0	0	0	Present	0	0	0
29	2015-07-10	NRX 1055	Hemizygous	Knock-out	0	Day 0	Absent	-	-	-	10	3	30	2	1	50	2	0	0	0	-	-	0	-	-	0	-	-	6	2	33.3333	0	-	-	Not assessed	-	-	-	-	-	Assessed	0	0	0	Present	0	0	0
30	2015-07-08	NRX 1086	Hemizygous	Knock-out	0	Day 0	Absent	-	-	-	4	1	25	0	-	-	2	0	0	1	0	0	0	-	-	0	-	-	0	-	-	1	1	100	Not assessed	-	-	-	-	-	Not assessed	-	-	-	-	-	-	-
31	2017-07-25	NRX 1454	Hemizygous	Knock-out	0	Day 0	Absent	-	-	-	4	2	50	0	-	-	0	-	-	0	-	-	1	1	100	1	1	100	2	0	0	0	-	-	Not assessed	-	-	-	-	-	Not assessed	-	-	-	-	-	-	-
32	2017-07-25	NRX 1474	Hemizygous	Knock-out	0	Day 0	Absent	-	-	-	5	4	80	0	-	-	0	-	-	2	1	50	2	2	100	0	-	-	0	-	-	1	1	100	Not assessed	-	-	-	-	-	Not assessed	-	-	-	-	-	-	-
33	2016-06-12	NRX 1481	Hemizygous	Knock-out	0	Day 0	Absent	-	-	-	12	6	50	0	-	-	0	-	-	6	2	33.3333	4	3	75	0	-	-	1	0	0	1	1	100	Not assessed	-	-	-	-	-	Not assessed	-	-	-	-	-	-	-
34	2017-07-25	NRX 1524	Hemizygous	Knock-out	0	Day 0	Absent	-	-	-	5	2	40	0	-	-	0	-	-	1	0	0	2	2	100	0	-	-	2	0	0	0	-	-	Not assessed	-	-	-	-	-	Not assessed	-	-	-	-	-	-	-
35	2016-06-25	NRX 1532	Hemizygous	Knock-out	0	Day 0	Absent	-	-	-	13	6	46.1538	0	-	-	1	1	100	9	4	44.4444	2	1	50	0	-	-	1	0	0	0	-	-	Not assessed	-	-	-	-	-	Not assessed	-	-	-	-	-	-	-
36	2017-07-25	NRX 1537	Hemizygous	Knock-out	0	Day 0	Absent	-	-	-	9	3	33.3333	0	-	-	0	-	-	3	0	0	4	2	50	0	-	-	1	0	0	1	1	100	Not assessed	-	-	-	-	-	Not assessed	-	-	-	-	-	-	-
37	2017-07-25	NRX 1538	Hemizygous	Knock-out	0	Day 0	Absent	-	-	-	4	0	0	0	-	-	0	-	-	3	0	0	0	-	-	0	-	-	1	0	0	0	-	-	Not assessed	-	-	-	-	-	Not assessed	-	-	-	-	-	-	-
38	2017-07-25	NRX 1539	Hemizygous	Knock-out	0	Day 0	Absent	-	-	-	1	1	100	0	-	-	0	-	-	0	-	-	0	-	-	0	-	-	0	-	-	1	1	100	Not assessed	-	-	-	-	-	Not assessed	-	-	-	-	-	-	-
39	2016-06-08	NRX 1471	Homozygous	Wild-type	0	Day 0	Absent	-	-	-	3	2	66.6667	0	-	-	1	1	100	0	-	-	0	-	-	0	-	-	0	-	-	2	1	50	Assessed	Cytoplasmic and nuclear	+ - ++	Assessed	Cytoplasmic and nuclear	0 - +	Assessed	0	0	0	Assessed	1	1	1
41	2017-04-19	NRX 1473	Homozygous	Wild-type	0	Day 0	Absent	-	-	-	7	3	42.8571	0	-	-	0	-	-	1	0	0	3	2	66.6667	0	-	-	3	1	33.3333	0	-	-	Assessed	Cytoplasmic and nuclear	+	Assessed	Cytoplasmic	0 - +	Assessed	0	0	0	Assessed	1	1	1
40	2017-04-19	NRX 1482	Homozygous	Wild-type	0	Day 0	Absent	-	-	-	7	4	57.1429	0	-	-	0	-	-	2	0	0	2	2	100	0	-	-	2	1	50	1	1	100	Assessed	Cytoplasmic and nuclear	+ - ++	Assessed	Cytoplasmic and nuclear	0 - ++	Assessed	0	0	0	Assessed	2	1	2
42	2014-09-24	NRX 0207	Homozygous	Heterozygous	0	Day 1	Absent	-	-	-	9	2	22.2222	2	0	0	2	0	0	2	1	50	1	1	100	0	-	-	2	0	0	0	-	-	Not assessed	-	-	-	-	-	Not assessed	-	-	-	-	-	-	-
43	2015-09-02	NRX 1015	Homozygous	Heterozygous	0	Day 0	Absent	-	-	-	6	2	33.3333	0	-	-	0	-	-	1	0	0	1	1	100	0	-	-	3	1	33.3333	1	0	0	Not assessed	-	-	-	-	-	Assessed	0	0	0	Assessed	1	1	1
44	2015-09-23	NRX 1036	Homozygous	Heterozygous	0	Day 0	Absent	-	-	-	9	3	33.3333	0	-	-	1	0	0	1	0	0	1	1	100	0	-	-	6	2	33.3333	0	-	-	Not assessed	-	-	-	-	-	Assessed	0	0	0	Assessed	0	0	0
45	2016-04-20	NRX 1465	Homozygous	Heterozygous	0	Day 0	Absent	-	-	-	10	8	80	0	-	-	0	-	-	4	3	75	1	1	100	0	-	-	5	4	80	0	-	-	Assessed	Cytoplasmic and nuclear	++ - +++	Assessed	Cytoplasmic and nuclear	0 - ++	Assessed	0	0	0	Assessed	1	1	1
46	2016-06-11	NRX 1477	Homozygous	Heterozygous	0	Day 0	Absent	-	-	-	4	2	50	2	1	50	1	1	100	1	0	0	0	-	-	0	-	-	0	-	-	0	-	-	Assessed	Cytoplasmic and nuclear	+ - ++	Assessed	Cytoplasmic and nuclear	0 - +	Assessed	0	0	0	Assessed	0	0	0
47	2016-06-12	NRX 1480	Homozygous	Heterozygous	0	Day 0	Absent	-	-	-	4	3	75	1	1	100	2	2	100	1	0	0	0	-	-	0	-	-	0	-	-	0	-	-	Assessed	Cytoplasmic and nuclear	+ - ++	Assessed	Cytoplasmic and nuclear	+ - ++	Not assessed	-	-	-	-	-	-	-
48	2016-06-16	NRX 1485	Homozygous	Heterozygous	0	Day 0	Absent	-	-	-	8	4	50	2	1	50	2	1	50	0	-	-	1	1	100	0	-	-	2	0	0	1	1	100	Assessed	Cytoplasmic and nuclear	++	Assessed	Cytoplasmic and nuclear	+ - ++	Assessed	0	0	0	Assessed	1	1	1
49	2016-06-16	NRX 1488	Homozygous	Heterozygous	0	Day 0	Absent	-	-	-	11	8	72.7273	1	1	100	1	0	0	3	2	66.6667	2	2	100	0	-	-	3	2	66.6667	1	1	100	Assessed	Cytoplasmic and nuclear	+ - +++	Assessed	Cytoplasmic and nuclear	+ - +++	Assessed	0	0	0	Assessed	1	1	1
50	2015-08-06	NRX 0938	Homozygous	Knock-out	0	Day 2	Absent	-	-	-	1	0	0	0	-	-	0	-	-	1	0	0	0	-	-	0	-	-	0	-	-	0	-	-	Not assessed	-	-	-	-	-	Assessed	No ganglia present	-	-	Assessed	No ganglia present	-	-
51	2015-06-17	NRX 1056	Homozygous	Knock-out	0	Day 0	Absent	-	-	-	10	2	20	0	-	-	1	0	0	6	0	0	2	2	100	0	-	-	0	-	-	1	0	0	Not assessed	-	-	-	-	-	Assessed	0	0	0	Assessed	0	0	0
52	2015-07-08	NRX 1151	Homozygous	Knock-out	0	Day 0	Absent	-	-	-	6	3	50	0	-	-	1	0	0	0	-	-	0	-	-	0	-	-	4	3	75	1	0	0	Not assessed	-	-	-	-	-	Assessed	0	0	0	Assessed	0	0	0
53	2017-07-25	NRX 1457	Homozygous	Knock-out	0	Day 0	Absent	-	-	-	9	3	33.3333	0	-	-	0	-	-	3	0	0	4	3	75	0	-	-	2	0	0	0	-	-	Not assessed	-	-	-	-	-	Assessed	0	0	0	Assessed	0	0	0
NRX COHORT - WEEK 4
										Sympathetic Ganglia Histopathology - Location and Proportion of Hyperplastic Ganglia																								MYCN Immunohistochemical Staining of Sympathetic Ganglia						RUNX1T1 Immunohistochemical Staining of Sympathetic Ganglia
			MYCN	RUNX1T1						All Ganglia			SCG			Stellate			Superior PV			Celiac/Periaortic			Perirenal			Inferior PV			Pelvic				Ganglion cells (Neurons)		Neuroblasts				Ganglion cells (Neurons)			Neuroblasts
No.	Date	Mouse ID	Genotype	Genotype	Week	Neuroblastoma	Site	Histology	Metastasis	Total	HP	% HP	Total	HP	% HP	Total	HP	% HP	Total	HP	% HP	Total	HP	% HP	Total	HP	%HP	Total	HP	% HP	Total	HP	% HP	Assessment	Subcellular Staining Location	Intensity	Presence	Subcellular Staining Location	Intensity	Assessment	% staining score	Intensity	Total Score	Presence	% staining score	Intensity	Total Score
1	2015-03-18	NRX 0610	Wild-type	Wild-type	4	Absent	-	-	-	4	0	0	0	-	-	0	-	-	2	0	0	0	-	-	0	-	-	2	0	0	0	-	-	Not assessed	No ganglia present	-	-	-	-	Assessed	0	0	0	Not present	-	-	-
2	2017-03-08	NRX 2116	Wild-type	Wild-type	4	Absent	-	-	-	21	0	0	0	-	-	1	0	0	9	0	0	1	0	0	1	0	0	7	0	0	2	0	0	Assessed	Cytoplasmic and nuclear	+ - +++	Not present	-	-	Assessed	3	1.5	4.5	Not present	-	-	-
3	2018-02-28	NRX 2545	Wild-type	Wild-type	4	Absent	-	-	-	13	0	0	0	-	-	0	-	-	3	0	0	5	0	0	1	0	0	3	0	0	1	0	0	Assessed	Cytoplasmic and nuclear	+ - +++	Not present	-	-	Assessed	0	0	0	Not present	-	-	-
4	2015-03-18	NRX 0611	Wild-type	Heterozygous	4	Absent	-	-	-	3	0	0	2	0	0	0	-	-	0	-	-	1	0	0	0	-	-	0	-	-	0	-	-	Not assessed	-	-	-	-	-	Not assessed	-	-	-	-	-	-	-
5	2017-07-05	NRX 2110	Wild-type	Heterozygous	4	Absent	-	-	-	6	0	0	0	-	-	0	-	-	3	0	0	2	0	0	0	-	-	1	0	0	0	-	-	Not assessed	-	-	-	-	-	Not assessed	-	-	-	-	-	-	-
6	2017-11-15	NRX 2146	Wild-type	Heterozygous	4	Absent	-	-	-	13	0	0	0	-	-	0	-	-	6	0	0	0	-	-	0	-	-	5	0	0	2	0	0	Not assessed	-	-	-	-	-	Not assessed	-	-	-	-	-	-	-
7	2017-11-15	NRX 2150	Wild-type	Heterozygous	4	Absent	-	-	-	8	0	0	2	0	0	0	-	-	2	0	0	3	0	0	1	0	0	0	-	-	0	-	-	Assessed	Cytoplasmic and nuclear	++ - +++	Not present	-	-	Assessed	0	0	0	Not present	-	-	-
8	2017-11-15	NRX 2151	Wild-type	Heterozygous	4	Absent	-	-	-	3	0	0	0	-	-	0	-	-	1	0	0	0	-	-	0	-	-	2	0	0	0	-	-	Not assessed	-	-	-	-	-	Not assessed	-	-	-	-	-	-	-
9	2018-02-28	NRX 2535	Hemizygous	Wild-type	4	Absent	-	-	-	16	0	0	0	-	-	0	-	-	3	0	0	3	0	0	3	0	0	7	0	0	0	-	-	Not assessed	-	-	-	-	-	Not assessed	-	-	-	-	-	-	-
10	2018-02-28	NRX 2536	Hemizygous	Wild-type	4	Absent	-	-	-	9	0	0	0	-	-	0	-	-	3	0	0	0	-	-	0	-	-	5	0	0	1	0	0	Not assessed	-	-	-	-	-	Not assessed	-	-	-	-	-	-	-
11	2018-03-07	NRX 2544	Hemizygous	Wild-type	4	Absent	-	-	-	11	0	0	0	-	-	0	-	-	3	0	0	1	0	0	0	-	-	7	0	0	0	-	-	Not assessed	-	-	-	-	-	Not assessed	-	-	-	-	-	-	-
12	2015-04-01	NRX 0613	Hemizygous	Heterozygous	4	Absent	-	-	-	2	0	0	2	0	0	0	-	-	0	-	-	0	-	-	0	-	-	0	-	-	0	-	-	Not assessed	-	-	-	-	-	Not assessed	-	-	-	-	-	-	-
13	2018-03-07	NRX 2534	Hemizygous	Heterozygous	4	Absent	-	-	-	13	0	0	0	-	-	0	-	-	2	0	0	1	0	0	0	-	-	9	0	0	1	0	0	Not assessed	-	-	-	-	-	Not assessed	-	-	-	-	-	-	-
14	2018-02-28	NRX 2537	Hemizygous	Heterozygous	4	Absent	-	-	-	9	0	0	0	-	-	0	-	-	3	0	0	1	0	0	1	0	0	4	0	0	0	-	-	Not assessed	-	-	-	-	-	Not assessed	-	-	-	-	-	-	-
15	2018-02-21	NRX 2538	Hemizygous	Heterozygous	4	Absent	-	-	-	10	0	0	0	-	-	0	-	-	2	0	0	3	0	0	1	0	0	4	0	0	0	-	-	Not assessed	-	-	-	-	-	Not assessed	-	-	-	-	-	-	-
16	2017-04-26	NRX 2107	Homozygous	Wild-type	4	Absent	-	-	-	10	3	30	0	-	-	0	-	-	2	0	0	0	-	-	4	3	75	2	0	0	2	0	0	Assessed	Cytoplasmic and nuclear	++ - +++	Present	Cytoplasmic and nuclear	+ - ++	Assessed	0	0	0	Present	3	2.5	7.5
17	2017-03-08	NRX 2117	Homozygous	Wild-type	4	Present	Perirenal	UD-NB	Not seen	13	8	61.5385	0	-	-	0	-	-	4	3	75	0	-	-	4	3	75	5	2	40	0	-	-	Assessed	Cytoplasmic and nuclear	++ - +++	Present	Cytoplasmic and nuclear	+ - ++	Assessed	3	1	3	Present	3	2.5	7.5
18	2018-03-07	NRX 2543	Homozygous	Wild-type	4	Present	Abd	PD-NB	Not seen	8	6	75	0	-	-	0	-	-	2	2	100	3	3	100	0	-	-	2	1	50	1	0	0	Assessed	Cytoplasmic and nuclear	++ - +++	Present	Cytoplasmic and nuclear	+ - ++	Assessed	2	1	2	Present	3	3	9
19	2017-07-12	NRX 2113	Homozygous	Heterozygous	4	Absent	-	-	-	11	0	0	0	-	-	0	-	-	5	0	0	3	0	0	0	-	-	3	0	0	0	-	-	Assessed	Cytoplasmic and nuclear	+ - +++	Not present	-	-	Assessed	0	0	0	Not present	-	-	-
20	2017-11-22	NRX 2138	Homozygous	Heterozygous	4	Absent	-	-	-	6	0	0	0	-	-	0	-	-	4	0	0	0	-	-	1	0	0	1	0	0	0	-	-	Assessed	Cytoplasmic and nuclear	+ - +++	Not present	-	-	Assessed	0	0	0	Not present	-	-	-
21	2017-11-15	NRX 2144	Homozygous	Heterozygous	4	Absent	-	-	-	10	0	0	2	0	0	0	-	-	3	0	0	2	0	0	0	-	-	3	0	0	0	-	-	Assessed	Cytoplasmic and nuclear	+ - +++	Not present	-	-	Assessed	3	1.5	4.5	Not present	-	-	-
22	2017-09-06	NRX 2145	Homozygous	Heterozygous	4	Absent	-	-	-	11	0	0	0	-	-	0	-	-	5	0	0	0	-	-	0	-	-	6	0	0	0	-	-	Assessed	Cytoplasmic and nuclear	+ - +++	Not present	-	-	Assessed	2	1	2	Not present	-	-	-
									TOTAL	210	17	8.09524

## Sheet: Figure 2c
Figure 2c	Ganglia zone raw data for AUC generation
																		MYCN, RUNX1T1 (-/-,+/+)	MYCN, RUNX1T1 (+/+,+/+)	MYCN, RUNX1T1 (+/+,+/-)
Zone	MYCN, RUNX1T1 (-/-,+/+)					MYCN, RUNX1T1 (+/+,+/+)					MYCN, RUNX1T1 (+/+,+/-)						Baseline	0	0	0
1	55.5	53.2	61.5	43	45.8	16.2	49.9	48.8	34.1	46.1	38.4	55.2	57.5	51.3
2	56.4	54.7	62.2	45.6	43.8	26.9	49.7	49.2	38.2	45	47.3	56.1	58.7	52.4			Total Area	486.1	256.5	484.7
3	53.1	54	61.2	44.6	39.4	30.7	44.4	46.4	30.8	41.6	48.1	54.5	57.7	51.5			Std. Error	26.05	17.84	9.004
4	49.3	53	59.7	41.7	37.2	29.7	37.5	43.2	23.6	37.5	46.5	51.2	52.5	49.9			95% Confidence Interval	435.0 to 537.1	221.5 to 291.5	467.0 to 502.3
5	45.2	51.6	57.1	37.5	33.7	26.3	34.2	32.9	16.4	33.1	44.4	45.8	46.4	46.4
6	38.9	47.6	54.1	32	31.2	21.3	28.9	22.2	12.5	30.4	42.7	43	40.7	43.1			Total Peak Area	486.1	256.5	484.4
7	33.9	43.5	49.8	25.9	25.7	15.7	23.7	15	9.1	25.9	39	38.2	35.9	38.4			Std. Error	26.05	17.84	9.004
8	29.1	40.3	46.6	21.4	22.4	11	18.5	10	6.8	21.8	36.1	31.2	30.8	33.6			95% Confidence Interval	435.0 to 537.1	221.5 to 291.5	466.8 to 502.1
9	24.8	34.4	44.6	17.6	19.6	8.2	15.9	5.9	4.8	17.9	32.8	26.3	26.9	29
10	22.4	29.7	40.2	15.3	16.6	6	12.5	3.5	3	15.2	29.9	21.5	22.7	23.6			Number of Peaks	1	1	1
11	18.5	26.9	35.7	12.3	13.8	3.1	9.1	2.1	1.6	12.7	25.8	18.4	20.1	19.6
12	14.3	24	31.2	8.8	10.9	2.2	6.2	1.1	0.9	10.8	22	15.7	15.8	15.8			Peak 1
13	11.1	21.1	28.1	6.9	8.9	1.3	4	0.8	0.8	8.9	17.9	12.1	11.5	12.3			First X	1	1	1
14	8.6	18.2	23.3	4.9	7.2	0.3	2.8	0.7	0.5	6.8	13.6	9.1	9.3	9.1			Last X	28	26	27
15	5.5	14.6	17.7	3.3	5.2	0.2	2.1	0.4	0.2	5	10.8	7	6.6	6.5			Peak X	2	2	2
16	4.6	10.6	14.8	2.2	3.8	0.2	1.4	0.4	0.1	3.4	8.4	5.2	4.6	4.8			Peak Y	52.54	41.8	53.63
17	2.8	8.2	12.1	1.5	2.9	0	0.9	0.2	0.1	2.4	5.9	3.9	3.5	3.8			Area	486.1	256.5	484.4
18	1.5	5.7	10.1	1.1	2.1	0	0.4	0.2	0	1.6	4.7	2.7	2.6	2.7			Std. Error	26.05	17.84	9.004
19	0.9	3.6	7.2	0.8	1.3	0	0.4	0.2	0	1.2	3.4	2.7	2.2	2.1			95% Confidence Interval	435.0 to 537.1	221.5 to 291.5	466.8 to 502.1
20	0.4	2.8	5.5	0.6	0.8	0.3	0.2	0.2	0	1	2.6	1.5	1.6	1.4			%Area	100	100	100
21	0.3	1.9	4.6	0.4	0.6	0	0	0.2	0.1	0.7	1.7	0.9	1.1	1.1
22	0.3	1.2	3.7	0.2	0.4	0	0	0.1	0	0.5	1.4	0.6	0.7	0.8
23	0.2	0.9	2.3	0	0.2		0	0.1	0.1	0.2	0.8	0.3	0.4	0.5
24	0.2	0.4	1.4	0	0.1		0	0.1	0	0.1	0.4	0.1	0.4	0.2
25	0	0.6	0.8	0	0		0		0	0.1		0.1	0.3	0.1
26		0.4	0.6	0	0				0			0	0.2	0
27		0.3	0.4	0					0			0	0	0
28		0.1	0.1						0			0.1
29												0
30												0.1
31												0.1

## Sheet: Figure 3a
Figure 3a	Runx1t1 and MYCN RNA expression in Liver, Brain and Tumour from Th-MYCN mice
Well	Fluor	Target	Content	Sample	Biological Set Name	Cq	Cq Mean	Cq Std. Dev	Starting Quantity (SQ)	Log Starting Quantity	SQ Mean	SQ Std. Dev	Set Point	Well Note
A01	SYBR	RUNX1t1	Unkn-01	D34771 Liver		29.7688	29.8794	0.156357					60			Runx1t1	MYCN		RUNX1T1	MYCN				MYCN	RUNX
A02	SYBR	RUNX1t1	Unkn-01	D34771 Liver		29.9899	29.8794	0.156357					60			4.93594	2.09191	D34771 Liver	0.0326689	0.23457		D34721 Liver		0.365304	0.0500207
A03	SYBR	RUNX1t1	Unkn-02	D34771 BRAIN		24.2856	24.2965	0.0154897					60			-1.74101	0.94078	D34771 BRAIN	3.34268	0.520951		D34721 BRAIN		0.253262	3.81375
A04	SYBR	RUNX1t1	Unkn-02	D34771 BRAIN		24.3075	24.2965	0.0154897					60			-2.30017	-6.40887	D34771 TUMOUR	4.92516	84.9693		D34721 TUMOUR		55.508	3.64832
A05	SYBR	RUNX1t1	Unkn-03	D34771 TUMOUR		24.2317	24.2296	0.00289635					60			Runx1t1	MYCN		RUNX1T1	MYCN		D35015 LIVER		2.55017	0.295943
A06	SYBR	RUNX1t1	Unkn-03	D34771 TUMOUR		24.2276	24.2296	0.00289635					60			4.32133	1.45283	D34721 Liver	0.0500207	0.365304		D35015 BRAIN		0.290691	2.17633
A07	SYBR	RUNX1t1	Unkn-04	D34721 LIVER		30.4763	30.4611	0.0216044					60			-1.93121	1.9813	D34721 BRAIN	3.81375	0.253262		D35015 TUMOUR		53.5483	7.32413
A08	SYBR	RUNX1t1	Unkn-04	D34721 LIVER		30.4458	30.4611	0.0216044					60			-1.86723	-5.79462	D34721 TUMOUR	3.64832	55.508		D34771 Liver		0.23457	0.0326689
A09	SYBR	RUNX1t1	Unkn-05	D34721 BRAIN		23.6018	23.5938	0.0113746					60			Runx1t1	MYCN		RUNX1T1	MYCN		D34771 BRAIN		0.520951	3.34268
A10	SYBR	RUNX1t1	Unkn-05	D34721 BRAIN		23.5857	23.5938	0.0113746					60			1.75661	-1.35059	D35015 LIVER	0.295943	2.55017		D34771 TUMOUR		84.9693	4.92516
A11	SYBR	RUNX1t1	Unkn-06	D34721 TUMOUR		22.8766	22.9073	0.0433763					60			-1.12189	1.78244	D35015 BRAIN	2.17633	0.290691
A12	SYBR	RUNX1t1	Unkn-06	D34721 TUMOUR		22.938	22.9073	0.0433763					60			-2.87266	-5.74277	D35015 TUMOUR	7.32413	53.5483
B01	SYBR	MYCN	Unkn-07	D34771 Liver		27.0366	27.0353	0.00173528					60
B02	SYBR	MYCN	Unkn-07	D34771 Liver		27.0341	27.0353	0.00173528					60
B03	SYBR	MYCN	Unkn-08	D34771 BRAIN		26.9751	26.9783	0.00460448					60
B04	SYBR	MYCN	Unkn-08	D34771 BRAIN		26.9816	26.9783	0.00460448					60
B05	SYBR	MYCN	Unkn-09	D34771 TUMOUR		20.0586	20.1209	0.0881179					60
B06	SYBR	MYCN	Unkn-09	D34771 TUMOUR		20.1832	20.1209	0.0881179					60
B07	SYBR	MYCN	Unkn-10	D34721 LIVER		27.6615	27.5926	0.0975528					60
B08	SYBR	MYCN	Unkn-10	D34721 LIVER		27.5236	27.5926	0.0975528					60
B09	SYBR	MYCN	Unkn-11	D34721 BRAIN		27.5242	27.5063	0.0253829					60
B10	SYBR	MYCN	Unkn-11	D34721 BRAIN		27.4883	27.5063	0.0253829					60
B11	SYBR	MYCN	Unkn-12	D34721 TUMOUR		18.9683	18.9799	0.0164371					60
B12	SYBR	MYCN	Unkn-12	D34721 TUMOUR		18.9915	18.9799	0.0164371					60
C01	SYBR	GUSB	Unkn-13	D34771 Liver		24.8819	24.9434	0.0869822					60
C02	SYBR	GUSB	Unkn-13	D34771 Liver		25.0049	24.9434	0.0869822					60
C03	SYBR	GUSB	Unkn-14	D34771 BRAIN		26.0673	26.0375	0.0421513					60
C04	SYBR	GUSB	Unkn-14	D34771 BRAIN		26.0077	26.0375	0.0421513					60
C05	SYBR	GUSB	Unkn-15	D34771 TUMOUR		26.5621	26.5298	0.0457358					60
C06	SYBR	GUSB	Unkn-15	D34771 TUMOUR		26.4975	26.5298	0.0457358					60
C07	SYBR	GUSB	Unkn-16	D34721 LIVER		26.1448	26.1397	0.00717639					60
C08	SYBR	GUSB	Unkn-16	D34721 LIVER		26.1346	26.1397	0.00717639					60
C09	SYBR	GUSB	Unkn-17	D34721 BRAIN		25.4863	25.525	0.0546573					60
C10	SYBR	GUSB	Unkn-17	D34721 BRAIN		25.5636	25.525	0.0546573					60
C11	SYBR	GUSB	Unkn-18	D34721 TUMOUR		24.7516	24.7745	0.0324799					60
C12	SYBR	GUSB	Unkn-18	D34721 TUMOUR		24.7975	24.7745	0.0324799					60
E01	SYBR	RUNX1t1	Unkn-19	D35015 LIVER		26.5722	26.5259	0.065461					60
E02	SYBR	RUNX1t1	Unkn-19	D35015 LIVER		26.4796	26.5259	0.065461					60
E03	SYBR	RUNX1t1	Unkn-20	D35015 BRAIN		24.1009	24.1098	0.0126004					60
E04	SYBR	RUNX1t1	Unkn-20	D35015 BRAIN		24.1188	24.1098	0.0126004					60
E05	SYBR	RUNX1t1	Unkn-21	D35015 TUMOUR		21.7061	21.6978	0.0117794					60
E06	SYBR	RUNX1t1	Unkn-21	D35015 TUMOUR		21.6894	21.6978	0.0117794					60
E12	SYBR	RUNX1t1	NTC			47.1685	47.1685	0				0	60
F01	SYBR	MYCN	Unkn-22	D35015 LIVER		23.5374	23.4187	0.167851					60
F02	SYBR	MYCN	Unkn-22	D35015 LIVER		23.3	23.4187	0.167851					60
F03	SYBR	MYCN	Unkn-23	D35015 BRAIN		27.0219	27.0142	0.0109737					60
F04	SYBR	MYCN	Unkn-23	D35015 BRAIN		27.0064	27.0142	0.0109737					60
F05	SYBR	MYCN	Unkn-24	D35015 TUMOUR		18.8198	18.8277	0.011146					60
F06	SYBR	MYCN	Unkn-24	D35015 TUMOUR		18.8355	18.8277	0.011146					60
F12	SYBR	MYCN	NTC				0	0			0	0	60
G01	SYBR	GUSB	Unkn-25	D35015 LIVER		24.7217	24.7693	0.0673279					60
G02	SYBR	GUSB	Unkn-25	D35015 LIVER		24.8169	24.7693	0.0673279					60
G03	SYBR	GUSB	Unkn-26	D35015 BRAIN		25.2401	25.2317	0.0118658					60
G04	SYBR	GUSB	Unkn-26	D35015 BRAIN		25.2233	25.2317	0.0118658					60
G05	SYBR	GUSB	Unkn-27	D35015 TUMOUR		24.5294	24.5704	0.0580756					60
G06	SYBR	GUSB	Unkn-27	D35015 TUMOUR		24.6115	24.5704	0.0580756					60
G12	SYBR	GUSB	NTC				0	0			0	0	60

## Sheet: Figure 3b
Figure 3b	Liver, brain and tumour			RUNX1T1, MYCN and ACTIN
2017-12-05

## Sheet: Figure 3c
Figure 3c	RUNX1T1 RNA expression in neuroblastoma cell lines
		BE2C	CHP134	IMR32	KELLY	LAN1	SHEP	SHSY5Y	SKNAS	SKNFI	SKNSH
	RUNX1t1	24.13	23.27	22.14	25.5	23.4	24.19	25.43	24.17	24.56	23.91
	GUSB	24.09	25.23	24.13	25.19	24.26	24.38	23.91	24.42	24.22	24.86
	delta	-0.04	1.96	1.99	-0.31	0.86	0.19	-1.52	0.25	-0.34	0.95
		0.972655	3.89062	3.97237	0.806642	1.81504	1.14076	0.348686	1.18921	0.790041	1.93187

## Sheet: Figure 3d
Figure 3d	NB Cell Lines for RUNX1T1, MYCN AND ACTIN
Run 1											Run 2
2017-05-02											2018-05-24
EV											JR
	MYCN was not run in this western blot

## Sheet: Figure 3e
Figure 3e	SEQC database for RUNX1T1 RNA expression				0 denoted MYCN non-amp, 1 denotes MYCN amp
Samplename	mycn_status	RUNX1T1 NM_175634
gsm1205238	0	6.72
gsm1205239	0	5.92
gsm1205243	0	6
gsm1205244	0	6.54
gsm1205248	0	6.13
gsm1205249	0	6.55
gsm1205250	0	4.4
gsm1205251	0	6.36
gsm1205252	0	6.77
gsm1205253	0	5.8
gsm1205254	0	6.53
gsm1205255	0	5.45
gsm1205256	0	5.98
gsm1205257	0	6.06
gsm1205258	0	5.69
gsm1205259	0	5.73
gsm1205260	0	6.12
gsm1205261	0	6.28
gsm1205262	0	6.02
gsm1205263	0	5.11
gsm1205264	0	6.39
gsm1205265	0	6.82
gsm1205266	0	6.41
gsm1205267	0	5.51
gsm1205268	0	6.58
gsm1205269	0	6.3
gsm1205270	0	5.68
gsm1205271	0	6.41
gsm1205272	0	6.25
gsm1205273	0	5.5
gsm1205274	0	6.62
gsm1205275	0	6.17
gsm1205276	0	5.94
gsm1205277	0	6.48
gsm1205278	0	7.4
gsm1205279	0	5.6
gsm1205280	0	7.22
gsm1205281	0	7.22
gsm1205282	0	5.81
gsm1205283	0	6.43
gsm1205284	0	5.74
gsm1205285	0	4.93
gsm1205286	0	5.72
gsm1205287	0	6.24
gsm1205288	0	7.16
gsm1205289	0	7.56
gsm1205290	0	6.58
gsm1205291	0	6.37
gsm1205292	0	6.31
gsm1205293	0	6.6
gsm1205294	0	6.31
gsm1205295	0	4.79
gsm1205296	0	6.74
gsm1205297	0	6.28
gsm1205298	0	6.35
gsm1205299	0	5.86
gsm1205300	0	6.16
gsm1205301	0	6.92
gsm1205302	0	6.22
gsm1205303	0	6.12
gsm1205304	0	5.38
gsm1205305	0	5.82
gsm1205306	0	6.04
gsm1205307	0	6.02
gsm1205308	0	6.49
gsm1205309	0	6.03
gsm1205310	0	5.81
gsm1205311	0	5.74
gsm1205312	0	5.87
gsm1205313	0	7.11
gsm1205314	0	6.36
gsm1205315	0	5.86
gsm1205316	0	6.69
gsm1205319	0	5.97
gsm1205320	0	6.26
gsm1205321	0	6.25
gsm1205322	0	6
gsm1205323	0	6.25
gsm1205324	0	6.68
gsm1205325	0	6.51
gsm1205326	0	6.62
gsm1205327	0	6.34
gsm1205328	0	5.59
gsm1205329	0	6.12
gsm1205330	0	6.22
gsm1205331	0	5.95
gsm1205332	0	6.09
gsm1205333	0	5.7
gsm1205334	0	6.7
gsm1205335	0	6.5
gsm1205336	0	6.81
gsm1205337	0	6.8
gsm1205338	0	5.83
gsm1205339	0	5.48
gsm1205340	0	4.28
gsm1205341	0	6.54
gsm1205342	0	6.06
gsm1205343	0	5.3
gsm1205344	0	6.31
gsm1205345	0	7.11
gsm1205346	0	6.22
gsm1205347	0	6.6
gsm1205348	0	6.62
gsm1205351	0	6.63
gsm1205352	0	6.37
gsm1205353	0	6.16
gsm1205354	0	6.55
gsm1205355	0	6.47
gsm1205356	0	6.17
gsm1205357	0	6.95
gsm1205358	0	6.58
gsm1205359	0	6.07
gsm1205360	0	6.57
gsm1205361	0	6.11
gsm1205362	0	6.32
gsm1205363	0	6.88
gsm1205364	0	6.78
gsm1205365	0	7.06
gsm1205366	0	7.83
gsm1205367	0	6.78
gsm1205368	0	6.67
gsm1205369	0	6.79
gsm1205370	0	6.15
gsm1205371	0	5.89
gsm1205372	0	6.39
gsm1205376	0	6.54
gsm1205377	0	6.6
gsm1205378	0	5.21
gsm1205379	0	5.21
gsm1205380	0	4.67
gsm1205381	0	5.94
gsm1205382	0	5.79
gsm1205383	0	6.41
gsm1205384	0	6.2
gsm1205385	0	6.64
gsm1205386	0	5.44
gsm1205387	0	5.51
gsm1205388	0	5.76
gsm1205389	0	5.97
gsm1205390	0	5.95
gsm1205391	0	6.44
gsm1205392	0	6.78
gsm1205393	0	6.8
gsm1205394	0	6.59
gsm1205395	0	6.18
gsm1205396	0	5.27
gsm1205397	0	6.01
gsm1205398	0	6.99
gsm1205399	0	4.55
gsm1205400	0	6
gsm1205401	0	6.53
gsm1205402	0	6.79
gsm1205403	0	6.24
gsm1205404	0	6.19
gsm1205405	0	5.71
gsm1205407	0	6.04
gsm1205408	0	6.33
gsm1205409	0	6.76
gsm1205410	0	5.93
gsm1205411	0	6.61
gsm1205413	0	6.21
gsm1205414	0	5.76
gsm1205415	0	6.7
gsm1205416	0	6
gsm1205417	0	4.82
gsm1205418	0	7.26
gsm1205419	0	4.97
gsm1205420	0	6.23
gsm1205421	0	6.82
gsm1205422	0	5.95
gsm1205423	0	5.91
gsm1205424	0	6.26
gsm1205425	0	5.05
gsm1205427	0	5.72
gsm1205428	0	6.06
gsm1205429	0	6.75
gsm1205430	0	6.41
gsm1205436	0	5.23
gsm1205437	0	5.1
gsm1205438	0	5.16
gsm1205439	0	5.78
gsm1205440	0	5.81
gsm1205441	0	6.1
gsm1205442	0	5.24
gsm1205443	0	6.32
gsm1205444	0	6.36
gsm1205445	0	6.25
gsm1205446	0	6.07
gsm1205447	0	6.49
gsm1205448	0	6.33
gsm1205449	0	6.05
gsm1205450	0	5.9
gsm1205451	0	5.74
gsm1205452	0	6.57
gsm1205453	0	5.99
gsm1205454	0	6.46
gsm1205455	0	5.79
gsm1205456	0	6.11
gsm1205457	0	5.81
gsm1205458	0	4.99
gsm1205459	0	5.88
gsm1205460	0	6.25
gsm1205461	0	3.34
gsm1205462	0	7.46
gsm1205463	0	5.68
gsm1205464	0	6.28
gsm1205465	0	6.17
gsm1205466	0	5.56
gsm1205467	0	5.84
gsm1205468	0	5.73
gsm1205469	0	6.83
gsm1205470	0	6.07
gsm1205471	0	6.03
gsm1205472	0	3.6
gsm1205474	0	6.42
gsm1205475	0	6.25
gsm1205476	0	5.7
gsm1205477	0	6.08
gsm1205478	0	5.96
gsm1205479	0	4.96
gsm1205480	0	6.96
gsm1205481	0	5.36
gsm1205482	0	5.85
gsm1205483	0	6.59
gsm1205484	0	6.01
gsm1205485	0	5.73
gsm1205486	0	6.02
gsm1205487	0	5.79
gsm1205488	0	4.64
gsm1205489	0	6.35
gsm1205490	0	5.43
gsm1205510	0	4.62
gsm1205511	0	6.27
gsm1205512	0	6.19
gsm1205513	0	5.66
gsm1205514	0	5.47
gsm1205515	0	4.84
gsm1205516	0	6.96
gsm1205517	0	6.01
gsm1205518	0	6.61
gsm1205519	0	6.23
gsm1205520	0	6.27
gsm1205521	0	5.65
gsm1205522	0	6.03
gsm1205523	0	5.93
gsm1205524	0	6.44
gsm1205525	0	5.82
gsm1205526	0	4.6
gsm1205527	0	4.97
gsm1205528	0	5.58
gsm1205529	0	5.88
gsm1205530	0	5.96
gsm1205531	0	6.41
gsm1205532	0	5.17
gsm1205533	0	6
gsm1205534	0	5.31
gsm1205535	0	5.88
gsm1205536	0	5.98
gsm1205537	0	5.41
gsm1205538	0	6.06
gsm1205539	0	5.79
gsm1205540	0	5.47
gsm1205541	0	6.42
gsm1205542	0	6.77
gsm1205543	0	6.17
gsm1205544	0	6.03
gsm1205545	0	4.67
gsm1205546	0	5.36
gsm1205547	0	6.08
gsm1205548	0	6.11
gsm1205552	0	5.15
gsm1205554	0	5.35
gsm1205555	0	6.42
gsm1205557	0	6.02
gsm1205560	0	5.5
gsm1205561	0	5.98
gsm1205562	0	4.86
gsm1205566	0	7.06
gsm1205567	0	6.44
gsm1205569	0	5.16
gsm1205570	0	4.53
gsm1205571	0	6.08
gsm1205572	0	5.97
gsm1205574	0	4.94
gsm1205577	0	6.22
gsm1205578	0	5.89
gsm1205579	0	5.95
gsm1205580	0	5.86
gsm1205581	0	5.68
gsm1205582	0	5.35
gsm1205583	0	6.47
gsm1205584	0	6.34
gsm1205585	0	6.11
gsm1205586	0	6.36
gsm1205587	0	6.74
gsm1205588	0	6.32
gsm1205589	0	5.7
gsm1205590	0	5.97
gsm1205591	0	6.03
gsm1205592	0	6
gsm1205593	0	6.56
gsm1205594	0	5.33
gsm1205595	0	5.67
gsm1205596	0	5.79
gsm1205597	0	5.25
gsm1205600	0	5.93
gsm1205601	0	5.67
gsm1205602	0	6.21
gsm1205603	0	6.93
gsm1205604	0	6.28
gsm1205605	0	6.43
gsm1205606	0	5.81
gsm1205607	0	5.91
gsm1205608	0	5.24
gsm1205609	0	5.36
gsm1205611	0	6.43
gsm1205612	0	6.47
gsm1205613	0	4.48
gsm1205614	0	5.11
gsm1205616	0	6.51
gsm1205617	0	5.46
gsm1205619	0	6.78
gsm1205621	0	6.02
gsm1205622	0	5.76
gsm1205623	0	5.58
gsm1205624	0	6.21
gsm1205625	0	5.12
gsm1205627	0	6.18
gsm1205628	0	6.38
gsm1205629	0	5.54
gsm1205630	0	5.71
gsm1205631	0	5.52
gsm1205632	0	5.96
gsm1205633	0	5.59
gsm1205634	0	6.64
gsm1205635	0	6.35
gsm1205636	0	4.97
gsm1205637	0	6.76
gsm1205638	0	6.39
gsm1205639	0	5.7
gsm1205646	0	5.51
gsm1205647	0	6.82
gsm1205648	0	5.49
gsm1205649	0	6.57
gsm1205653	0	4.83
gsm1205654	0	6.03
gsm1205655	0	6.53
gsm1205656	0	6.39
gsm1205657	0	6.54
gsm1205658	0	5.6
gsm1205659	0	4.69
gsm1205660	0	4.42
gsm1205662	0	6.51
gsm1205663	0	5.21
gsm1205664	0	5.76
gsm1205666	0	6.03
gsm1205670	0	5.99
gsm1205671	0	6.54
gsm1205672	0	6.3
gsm1205673	0	5.99
gsm1205676	0	5.42
gsm1205677	0	4.09
gsm1205678	0	6.58
gsm1205679	0	5.67
gsm1205682	0	5.79
gsm1205683	0	6.46
gsm1205684	0	5.32
gsm1205685	0	6.11
gsm1205687	0	5.58
gsm1205688	0	5.72
gsm1205689	0	5.62
gsm1205690	0	5.57
gsm1205691	0	6.49
gsm1205692	0	6.22
gsm1205695	0	5.27
gsm1205699	0	6.03
gsm1205700	0	6.08
gsm1205701	0	3.71
gsm1205703	0	6.24
gsm1205704	0	5.59
gsm1205705	0	6.91
gsm1205707	0	5.89
gsm1205708	0	6.05
gsm1205709	0	6.62
gsm1205710	0	6.13
gsm1205711	0	5.86
gsm1205713	0	6.02
gsm1205714	0	5.1
gsm1205715	0	5.55
gsm1205716	0	5.09
gsm1205717	0	5.1
gsm1205719	0	6.23
gsm1205720	0	5.69
gsm1205725	0	5.97
gsm1205728	0	5.99
gsm1205730	0	5.67
gsm1205731	0	5.8
gsm1205732	0	5.8
gsm1205733	0	5.74
gsm1205734	0	6.55
gsm1205735	0	6.25
gsm1205240	1	5.14
gsm1205241	1	6.35
gsm1205242	1	5.3
gsm1205245	1	5.65
gsm1205246	1	6.25
gsm1205247	1	6.12
gsm1205317	1	5.68
gsm1205318	1	4.94
gsm1205350	1	4.38
gsm1205373	1	5.12
gsm1205374	1	6.13
gsm1205375	1	5.3
gsm1205406	1	5.98
gsm1205412	1	5.65
gsm1205431	1	5.92
gsm1205432	1	5.4
gsm1205433	1	6.12
gsm1205434	1	6.2
gsm1205435	1	5.69
gsm1205473	1	5.09
gsm1205491	1	6.49
gsm1205493	1	5.77
gsm1205494	1	7.31
gsm1205495	1	3.98
gsm1205496	1	6
gsm1205497	1	5.46
gsm1205498	1	5.85
gsm1205499	1	5.74
gsm1205500	1	4.57
gsm1205501	1	4.41
gsm1205502	1	5.18
gsm1205503	1	4.7
gsm1205504	1	5.92
gsm1205505	1	5.02
gsm1205506	1	6.32
gsm1205507	1	5.95
gsm1205508	1	5.86
gsm1205509	1	5.07
gsm1205550	1	6.33
gsm1205551	1	5.62
gsm1205553	1	5.3
gsm1205556	1	4.88
gsm1205558	1	5.7
gsm1205559	1	3.76
gsm1205563	1	4.22
gsm1205564	1	5.48
gsm1205565	1	6.69
gsm1205568	1	4.82
gsm1205573	1	5.25
gsm1205575	1	4.72
gsm1205576	1	5.91
gsm1205599	1	4.88
gsm1205610	1	6.66
gsm1205615	1	5.88
gsm1205618	1	6.13
gsm1205620	1	5.91
gsm1205626	1	7.7
gsm1205640	1	5.02
gsm1205641	1	5.04
gsm1205642	1	6.91
gsm1205643	1	5.3
gsm1205644	1	5.07
gsm1205645	1	5.14
gsm1205650	1	4.79
gsm1205651	1	4.61
gsm1205652	1	4.39
gsm1205661	1	6.44
gsm1205665	1	5.06
gsm1205667	1	3.97
gsm1205668	1	5.84
gsm1205669	1	5.2
gsm1205674	1	4.43
gsm1205675	1	4.31
gsm1205680	1	4.85
gsm1205681	1	5.55
gsm1205686	1	5.72
gsm1205693	1	5.56
gsm1205694	1	6.65
gsm1205696	1	6.4
gsm1205697	1	6.73
gsm1205698	1	5.89
gsm1205702	1	6.35
gsm1205706	1	5.05
gsm1205712	1	4.69
gsm1205718	1	5.51
gsm1205721	1	5.49
gsm1205722	1	5.51
gsm1205723	1	5.82
gsm1205724	1	5.96
gsm1205726	1	5.75
gsm1205727	1	4.52
gsm1205729	1	5.96

## Sheet: Figure 3g
Figure 3g	RUNX1T1 scoring of Tumour Microarray						TMA-12-001 NB	Note: In initial stained slide staining is generally absent to weak.Brain control (cortex) is essentially negative. Threfore, not scored. Staining will have to be repeated. (6 Apr 2016)
	NB non amp	NB amp	GNB non amp	GN non amp			Stain:	RUNX1T1	Nuclear
1	6	8.25	2	3.5			Observer:	A.GIFFORD
2	4	5.25	1.75	2.75			Date:	2016-07-20
3	9	4	3.5	1.5
4	1	7.5	1	1						0 = intact 1 = minor disruption 2 = major disruption 3 = core missing	Nb = Neuroblasts Np = Neuropil S = Schwannian stroma G = Ganglionic differentiation	0 = completely negative or to the closest 10%	0 = 0% 1 = 1-10% 2 = 11-50% 3 = 51-100%	0 = nil 1 = weak 2 = moderate 3 = strong	0 = nil 1 = weak 2 = moderate 3 = strong	Percentage score x Overall Staining Intensity
5	0	9	2.25	3			Coordinate	Case ID	Diagnosis	Core Disruption	H&E Core Morphology	% cancer cells with positive staining	Percentage Score	Max Staining Intensity	Overall Staining Intensity	Overall Score	Comment
6	3	7.5		2			C1R10	88475,1B-3		2		100	3	3	3	9	Most of core missing (~15% remains). Stong nuclear staining. ? Edge effect. Np +
7	5.75	7.5		4.5			C1R9	83516,3		0		50	2	3	3	6	Lymphoid infiltrate present making estimation of % staining challenging. Np +
8	8.25	6		3			C1R8	87827,1C		2		80	3	3	2.5	7.5	Core folded. ~15% available for assessment. ? Edge effect
9	0	7.5		0			C1R7	85837,1A-3		0		80	3	2.5	2	6	Weaker staining of cells.
10	0.5	6		3			C1R6	Blank
11	7.5	6		0.5			C1R5	86188,1A		2		100	3	3	3	9	~25% of core available for assessment.
12	4	9		1.75			C1R4	04-00012,1B		3	N/A	N/A	N/A	N/A	N/A	N/A
13	4	6					C1R3	88192,1B		0		50	2	3	3	6	Most of core necrotic tumour. Staining seen in residual viable tumour.
14	0.75	6					C1R2	05-02947,1A		2		60	3	2.5	2	6	Weaker staining of cells.
15	4						C1R1	87187,1		3	N/A	N/A	N/A	N/A	N/A	N/A
16	1.5						C2R10	52669,1B-2		3	N/A	N/A	N/A	N/A	N/A	N/A
17	5						C2R9	02-00135,1A		3	N/A	N/A	N/A	N/A	N/A	N/A
18	4.5						C2R8	81762,1A		1		0	0	0	0	0
19	4.5						C2R7	03-01243,1D		0		<10	1	2	1.5	1.5	Staining mostly cytoplasmic of stroma and cells with ganglionic differentiation.
20	2.25						C2R6	Blank
21	7.5						C2R5	03-2289,1A		3	N/A	N/A	N/A	N/A	N/A	N/A
22	3.5						C2R4	98-1063,1C		1		80	3	3	2.5	7.5	Np +
23	5.25						C2R3	04-02437,1D		0		90	3	3	3	9
24	3						C2R2	98-02216,1B		0		70	3	3	2.5	7.5
25	3.75						C2R1	03-00024,1A		3	N/A	N/A	N/A	N/A	N/A	N/A
26	5.875						C3R10	04-01219,1C		3	N/A	N/A	N/A	N/A	N/A	N/A
27	4.25						C3R9	98-2466,1B		2	N/A	N/A	N/A	N/A	N/A	N/A	~20% of core present. Only stroma seen. No definite tumour seen.
28	3.75						C3R8	03-01180,1B		3	N/A	N/A	N/A	N/A	N/A	N/A
29	6.75						C3R7	87768,1A		3	N/A	N/A	N/A	N/A	N/A	N/A
30	7.5						C3R6	Blank
31	6.75						C3R5	98-0613,1B		0		90	3	3	2.5	7.5	Lymphocytes negative. Nucleolar staining also noted.
32	7.5						C3R4	04-00662,1J		1		100	3	3	2.5	7.5	Core folded.
33	6						C3R3	98-03029,1H		3	N/A	N/A	N/A	N/A	N/A	N/A
34	8.25						C3R2	05-03363,1B		1		50	2	2	3	6	Core appears to be mostly blood and/or necrotic. % is of viable cells.
35	5.5						C3R1	98-03085 2A		1		50	2	3	3	6	Crush artefact present. Core on tide line.
36	9						C4R10	Blank
37	6.75						C4R9	Blank
38	5						C4R8	Blank
39	6						C4R7	Blank
40	9						C4R6	Blank
41	9						C4R5	Blank
42	7.5						C4R4	Blank
43	2.5						C4R3	Blank
44	6.75						C4R2	Blank
45	7.5						C4R1	Blank
46	5						C5R10	99-1492,1D		1		50	2	2.5	2.5	5	Prominent cytoplasmic staining of glanglionic cells.
47	9						C5R9	62458,1B-2		0		0	0	0	0	0
48	5						C5R8	99-2057,1B		3	N/A	N/A	N/A	N/A	N/A	N/A
49	6.75						C5R7	62166,2A		0		100	3	3	3	9
50	9						C5R6	Blank
51	7.5						C5R5	81417,1A		0		50	2	3	3	6	Half of core is stroma.
52	6						C5R4	98-2426,1B,2A		1		80	3	3	3	9
							C5R3	78944,1A		1		100	3	3	2.5	7.5	Np +
							C5R2	99-2376,1C		2		100	3	3	3	9	~20% of core present, half of which is stroma.
							C5R1	80669,1A-2		1		40	2	3	2	4
							C6R10	86188,1A		2+	N/A	N/A	N/A	N/A	N/A	N/A	Core too disrupted to assess.
							C6R9	99-2376,1C		2+	N/A	N/A	N/A	N/A	N/A	N/A	Core too disrupted to assess.
							C6R8	87187,1		0		90	3	3	3	9
							C6R7	98-0813,2A		3	N/A	N/A	N/A	N/A	N/A	N/A
							C6R6	Blank
							C6R5	98-1124,1A		3	N/A	N/A	N/A	N/A	N/A	N/A
							C6R4	83516,3		0		50	2	3	3	6	Nb adjacent to Np are positive. Nb in intervening region are negative.
							C6R3	98-2466,2A		1		50	2	3	3	6	~50% of core is stroma. Crush artefact is present.
							C6R2	85837,1A-3		0		100	3	3	2.5	7.5
							C6R1	99-2057,1B		3	N/A	N/A	N/A	N/A	N/A	N/A
							C7R10	97-1714,1D		1		20	2	1	1	2
							C7R9	Placenta								0
							C7R8	Pancreas								0
							C7R7	Liver								0
							C7R6	Blank
							C7R5	05-1557 1B		3	N/A	N/A	N/A	N/A	N/A	N/A
							C7R4	Breast ca								0
							C7R3	NB								0
							C7R2	Skeletal muscle								0
							C7R1	Brain								0
							C8R10	Blank
							C8R9	Blank
							C8R8	Blank
							C8R7	Blank
							C8R6	Blank
							C8R5	Blank
							C8R4	Blank
							C8R3	Blank
							C8R2	Blank
							C8R1	Blank
							C9R10	98-1063,1C		2		60	3	3	2	6	Np +
							C9R9	56083,1A		0		60	3	3	2.5	7.5
							C9R8	98-02216,1B		0		90	3	3	2.5	7.5
							C9R7	78691,1A		0		100	3	3	3	9
							C9R6	Blank
							C9R5	81369,1A		2		10	1	3	3	3
							C9R4	05-02947,1A		0		90	3	3	3	9	Apparent lymphocytes negative.
							C9R3	52669,1B-2		1		0	0	0	0	0	No definite nuclear staining seen. Np +.
							C9R2	02-00135,1A		3	N/A	N/A	N/A	N/A	N/A	N/A
							C9R1	85493,3A		2	N/A	N/A	N/A	N/A	N/A	N/A	Core mostly stroma. Haemosiderin in H&E section. Definite tumour cells not seen.
							C10R10	61719,2A		2		100	3	3	2	6
							C10R9	02-00046,1E		3	N/A	N/A	N/A	N/A	N/A	N/A
							C10R8	55282,2A		1		100	3	2	2	6
							C10R7	88192,1B		0		90	3	3	2	6
							C10R6	Blank
							C10R5	04-01219,1C		0		90	3	3	3	9	Np +
							C10R4	88475,1B-3		2		50	2	3	2.5	5	~20% of core present. ? Egde effect.
							C10R3	03-00024,1A		0		20	2	3	2.5	5	Difficult to assess nuclear staining due to strong Np/ cytoplasmic staining.
							C10R2	87827,1C		0		80	3	3	2.5	7.5
							C10R1	03-01180,1D		3	N/A	N/A	N/A	N/A	N/A	N/A
							C11R10	03-2289,1A		3	N/A	N/A	N/A	N/A	N/A	N/A
							C11R9	98-03029,1H		0		90	3	3	2	6
							C11R8	04-00012,1B		3	N/A	N/A	N/A	N/A	N/A	N/A
							C11R7	85493,3A		2		90	3	3	3	9	~30% of core present.
							C11R6	Blank								0
							C11R5	97-1714,1D		0		30	2	3	1.5	3	Np +
							C11R4	04-02437,1D		0		90	3	3	3	9
							C11R3	99-1492,1D		3	NA	NA	NA	NA	NA	NA
							C11R2	04-00662,1J		2		100	3	2.5	2	6
							C11R1	98-0613,1B		1		90	3	3	1.5	4.5	Tide line passes through core. Tissue assessed above tie line.
							C12R10	81417,1A		0		50	2	3	2.5	5
							C12R9	03-1243,1D		0		10	1	3	3	3	Np/cytoplasm +. Stroma +. Good for photo.
							C12R8	78944,1A		0		100	3	2	2	6	Np +
							C12R7	98-03085,2A		3	N/A	N/A	N/A	N/A	N/A	N/A
							C12R6	Blank								0
							C12R5	80669,1A-2		0		50	2	3	3	6	Necrosis present.
							C12R4	testis
							C12R3	62458,1B-2		0		0	0	0	0	0
							C12R2	87768,1A		3	N/A	N/A	N/A	N/A	N/A	N/A
							C12R1	62166,2A		0		80	3	3	2.5	7.5
							TMA-13-002 NB
							Stain:	RUNX1T1	Nuclear
							Observer:	A.GIFFORD
							Date:	2016-04-06
										0 = intact 1 = minor disruption 2 = major disruption 3 = core missing	Nb = Neuroblasts Np = Neuropil S = Schwannian stroma G = Ganglionic differentiation	0 = completely negative or to the closest 10%	0 = 0% 1 = 1-10% 2 = 11-50% 3 = 51-100%	0 = nil 1 = weak 2 = moderate 3 = strong	0 = nil 1 = weak 2 = moderate 3 = strong	Percentage score x Overall Staining Intensity
							Coordinate	Case ID	Diagnosis	Core Disruption	H&E Core Morphology	% cancer cells with positive staining	Percentage Score	Max Staining Intensity	Overall Staining Intensity	Overall Score	Comment
							C1R10									0
							C1R9									0
							C1R8									0
							C1R7									0
							C1R6									0
							C1R5									0
							C1R4									0
							C1R3									0
							C1R2									0
							C1R1	Blue Agar Marker								0
							C2R10									0
							C2R9									0
							C2R8									0
							C2R7									0
							C2R6									0
							C2R5									0
							C2R4									0
							C2R3									0
							C2R2									0
							C2R1									0
							C3R10									0
							C3R9	BX-10-03724 2C	PDNB	0	Nb, Np, Haemorrhage	100	3	2	2	6	Core haemorrhagic. Neuropil staining is present.
							C3R8									0
							C3R7									0
							C3R6									0
							C3R5									0
							C3R4									0
							C3R3									0
							C3R2									0
							C3R1									0
							C4R10									0
							C4R9	Empty								0
							C4R8									0
							C4R7									0
							C4R6	BX-12-01343 1C	PDNB	0	Nb, Non-S stroma, Vasc spaces	100	3	3	3	9	Neuropil staining is present.
							C4R5									0
							C4R4									0
							C4R3									0
							C4R2									0
							C4R1									0
							C5R10	BX-11-02303 1A	NB	0	Adranal gland. No tumour.	N/A	N/A	N/A	N/A	N/A	Tide mark. No nuclear staining seen.
							C5R9	Empty								0
							C5R8									0
							C5R7	BX-09-01709 1D	PDNB	3	N/A	N/A	N/A	N/A	N/A	N/A
							C5R6									0
							C5R5									0
							C5R4	Empty								0
							C5R3	BX-09-00710 2A	PDNB	0	Nb, Non-S stroma, Haemorrahge	100	3	3	2.5	7.5
							C5R2									0
							C5R1									0
							C6R10									0
							C6R9									0
							C6R8									0
							C6R7	Blue Agar Marker								0
							C6R6									0
							C6R5									0
							C6R4									0
							C6R3									0
							C6R2									0
							C6R1									0
							C7R10									0
							C7R9									0
							C7R8									0
							C7R7									0
							C7R6									0
							C7R5									0
							C7R4									0
							C7R3									0
							C7R2									0
							C7R1									0
							C8R10									0
							C8R9									0
							C8R8									0
							C8R7									0
							C8R6									0
							C8R5									0
							C8R4	BX-10-03724 2C	PDNB	3	N/A					N/A
							C8R3									0
							C8R2									0
							C8R1									0
							C9R10									0
							C9R9									0
							C9R8									0
							C9R7									0
							C9R6									0
							C9R5									0
							C9R4	Empty								0
							C9R3									0
							C9R2	BX-12-01343 1C	PDNB	1	Nb, Non-S stroma	100	3	3	3	9	~1/3 of core is Nb. Core otherwise stroma. Neuropil staining is present.
							C9R1									0
							C10R10									0
							C10R9	Empty								0
							C10R8	BX-09-00710 2A	PDNB	0	Nb	100	3	3	3	9	Core consists almost entorely of neuroblasts.
							C10R7									0
							C10R6									0
							C10R5	BX-11-02303 1A	NB	1	S, Rare Nb, Single Ggl cell	50	2	3	2	4	Core consists almost entirely of stroma. Core focally folded.
							C10R4	Empty								0
							C10R3									0
							C10R2									0
							C10R1	BX-09-01709 1D	PDNB	3	N/A	N/A	N/A	N/A	N/A	N/A
							C11R10									0
							C11R9									0
							C11R8									0
							C11R7									0
							C11R6									0
							C11R5									0
							C11R4									0
							C11R3									0
							C11R2									0
							C11R1									0
							C11R0									0
							C11R1									0
							TMA-14-001 NB	Note: In initial stained slide staining is generally absent to weak.Brain control (cortex) is essentially negative. Threfore, not scored. Staining will have to be repeated. (6 Apr 2016)
							Stain:	RUNX1T1	Nuclear
							Observer:	A.GIFFORD
							Date:	2016-07-20
										0 = intact 1 = minor disruption 2 = major disruption 3 = core missing	Nb = Neuroblasts Np = Neuropil S = Schwannian stroma G = Ganglionic differentiation	0 = completely negative or to the closest 10%	0 = 0% 1 = 1-10% 2 = 11-50% 3 = 51-100%	0 = nil 1 = weak 2 = moderate 3 = strong	0 = nil 1 = weak 2 = moderate 3 = strong	Percentage score x Staining Intensity
							Coordinate	Case ID	Diagnosis	Core Disruption	H&E Core Morphology	% cancer cells with positive staining	Percentage Score	Max Staining Intensity	Overall Staining Intensity	Overall Score	Comment
							C1R10									0
							C1R9	BX-08-00838 3D	NB	1	Nb, S, Ca++, Necrosis	0	0	0	0	0
							C1R8									0
							C1R7									0
							C1R6	Blue Agar Marker								0
							C1R5	BX-08-01438 1B	PDNB	0	Nb, Np	40	2	3	2.5	5
							C1R4									0
							C1R3									0
							C1R2	BX-04-01219 1B	PDNB	0	Nb, Np	0	0	0	0	0
							C1R1	Blue Agar Marker								0
							C2R10	BX-08-02873 1C	PDNB	0	Nb, Np, Lymphoid follicles	40	2	2	1	2	Np +.
							C2R9									0
							C2R8									0
							C2R7									0
							C2R6									0
							C2R5									0
							C2R4	BX-07-01967 2B	PDNB		N/A	N/A	N/A	N/A	N/A	N/A
							C2R3	BX-06-02500 1B	PDNB	1	Nb, Np	30	2	2	1.5	3
							C2R2									0
							C2R1									0
							C3R10									0
							C3R9									0
							C3R8									0
							C3R7	BX-06-01506 1C	PDNB	0	Nb, Np, Haemorrhage	0	0	0	0	0	Np +. No definite nuclear staining seen.
							C3R6	BX-03-01180 4A	PDNB	0	Nb, Np, Necrosis	20	2	2	1.5	3	Np +.
							C3R5	BX-08-01861 1B	PDNB	1	Nb, Np, S, Ad Cx cell islands	60	3	3	2	6	Nuclear staining seen in some adrenal Cx cells.
							C3R4									0
							C3R3	BX-06-02734 3F	Cerebral NB	0	Nb, Np, Ca++	0	0	0	0	0	No definite nuclear staining seen.
							C3R2									0
							C3R1									0
							C4R10	BX-08-03952 1C	PDNB	0	Nb, Np, lymphocytes	50	2	2.5	2	4	Lymphocytes negative.
							C4R9									0
							C4R8									0
							C4R7	BX-06-01568 1A	PDNB	0	Nb, Np, stroma	70	3	3	2.5	7.5	Lymphocytes negative.
							C4R6									0
							C4R5									0
							C4R4									0
							C4R3	BX-06-02809 1B	PDNB	1	Nb, stroma	50	2	2.5	2	4	Crush artefact
							C4R2									0
							C4R1	BX-01-00951 1C	PDNB	1	Nb, Np	0	0	0	0	0	Np +. No definite nuclear staining seen.
							C5R10	BX-08-03960 1C	PDNB	0	Nb, Np, S	<10	1	1	1	1	Np +.
							C5R9	BX-08-01397 2B	PDNB	1	Nb, necrosis	70	3	3	2.5	7.5
							C5R8									0
							C5R7									0
							C5R6									0
							C5R5	BX-08-02675 1B	PDNB	0	Nb, S, Haemorrhage	90	3	3	3	9
							C5R4									0
							C5R3									0
							C5R2									0
							C5R1									0
							C6R10	BX-08-01438 1B	PDNB	0	N/A	40	2	2.5	1.5	3
							C6R9									0
							C6R8									0
							C6R7	BX-04-01219 1B	PDNB	0	Nb, Np	0	0	0	0	0
							C6R6	BX-02-00035 1B	UDNB	1	Nb	40	2	2.5	2	4	Crush artefact
							C6R5									0
							C6R4	BX-08-00838 3C	NB	1	S, Ca++, Necrosis, Nb crushed	10	1	1.5	1.5	1.5	Neuroblasts crushed +++
							C6R3									0
							C6R2									0
							C6R1	BX-02-00035 1A	UDNB	0	Nb, S	0	0	0	0	0	Crush artefact
							C7R10									0
							C7R9	BX-07-01967 3A	PDNB	0	Nb, Np	80	3	3	2.5	7.5
							C7R8	BX-06-02500 1B	PDNB	0	Nb, Np	70	3	3	2.5	7.5
							C7R7									0
							C7R6									0
							C7R5	BX-08-02873 1C	PDNB	0	Nb, Np	70	3	3	2	6
							C7R4									0
							C7R3									0
							C7R2									0
							C7R1									0
							C8R10	BX-08-01861 1A 1C	PDNB	0	Nb, S (~50%)	10	1	3	2	2	Difficult to assess. Strong cytoplsmic staining seen in some cells.
							C8R9									0
							C8R8	BX-06-02734 4A	Cerebral NB	0	Nb, Np, Ca++	10	1	1	1	1	Np +.
							C8R7									0
							C8R6									0
							C8R5									0
							C8R4									0
							C8R3									0
							C8R2	BX-06-01506 1D	PDNB	3	N/A	N/A	N/A	N/A	N/A	N/A
							C8R1	BX-03-01180 1D	PDNB	3	Nb, S, Haemorrhage	N/A	N/A	N/A	N/A	N/A
							C9R10									0
							C9R9									0
							C9R8	BX-06-02809 1B	PDNB	1	Nb, S	70	3	3	2.5	7.5	Crush artefact
							C9R7									0
							C9R6	BX-01-00951 1C	PDNB	0	Nb, Np, Lymphocytes	50	2	1	1	2
							C9R5	BX-08-03952 1B	PDNB	0	Nb, Np, S, Haem, Lym	80	3	2.5	2	6
							C9R4									0
							C9R3									0
							C9R2	BX-06-01568 1B	PDNB	0	Nb, Np	80	3	3	3	9
							C9R1									0
							C10R10	BX-08-02675 1B	PDNB	2	Nb, Haemorrhage	100	3	3	3	9
							C10R9									0
							C10R8									0
							C10R7									0
							C10R6									0
							C10R5	BX-08-03960 1C	PDNB	0	Nb, Np, S	50	2	1.5	1	2	Difficult to assess. Strong Np/cytoplsmic staining seen.
							C10R4	BX-08-01397 1D	PDNB	0	Necrosis only	N/A	N/A	N/A	N/A	N/A	Tumour with coagulative necrosis. No viable tumour.
							C10R3									0
							C10R2									0
							C10R1									0
							C11R10									0
							C11R9									0
							C11R8									0
							C11R7									0
							C11R6	00's BX-08-03960 1B	PDNB	0	Nb, Np, minimal haemorrhage	0	0	0	0	0	Np +. No definite nuclear staining seen.
							C11R5									0
							C11R4									0
							C11R3									0
							C11R2									0
							C11R1									0
							TMA-14-002 NB
							Stain:	RUNX1T1	Nuclear
							Observer:	A.GIFFORD
							Dates:	2016-04-06
								2016-04-13
										0 = intact 1 = minor disruption 2 = major disruption 3 = core missing	Nb = Neuroblasts Np = Neuropil S = Schwannian stroma G = Ganglionic differentiation	0 = completely negative or to the closest 10%	0 = 0% 1 = 1-10% 2 = 11-50% 3 = 51-100%	0 = nil 1 = weak 2 = moderate 3 = strong	0 = nil 1 = weak 2 = moderate 3 = strong	Percentage score x Staining Intensity
							Coordinate	Case ID	Diagnosis	Core Disruption	H&E Core Morphology	% cancer cells with positive staining	Percentage Score	Max Staining Intensity	Overall Staining Intensity	Overall Score	Comment
							C1R10									0
							C1R9	B-92124 1B	DNB	0	Nb, Np, Haemorrhage	75	3	2	1.5	4.5	Neuroblasts only represent small proportion of the core.
							C1R8									0
							C1R7									0
							C1R6	B-72882 1A	GNB	0	Nb, Np, Rare Ggl cell	90	3	3	1	3	Rare Nb with strong staining. Majority Nb weakly staining.
							C1R5									0
							C1R4	B-90307 1B	PDNB	0	Nb, Np, S	100	3	3	2.5	7.5
							C1R3	B-86078 1A	DNB	0	Nb, Np, Rare Ggl cell	75	3	3	1.5	4.5	Rare Nb with strong staining. Majority Nb weakly staining.
							C1R2	B-77701 1A	PDNB	0	Nb, Np, Haemorrhage	10	1	2 to 3	1	1	Rare Nb with strong staining. Majority Nb weakly staining.
							C1R1	Blue Agar Marker								0
							C2R10									0
							C2R9									0
							C2R8									0
							C2R7									0
							C2R6	B-73293 1A	PDNB	0	Nb, Np, S	80	3	3	2.5	7.5
							C2R5									0
							C2R4									0
							C2R3									0
							C2R2	B-77869 1A	PDNB	3	Nb, Np	0	0	0	0	0	About 35-40% of core present with well-preserved Nb.
							C2R1									0
							C3R10									0
							C3R9	B-92782 1C	PDNB	0	Nb, Np, S	60	3	2	1.5	4.5
							C3R8									0
							C3R7	B-84644 1A	PDNB	1	Nb, Np, S	0	0	0	0	0	Crush artefact present/ No definite nuclear staining seen.
							C3R6									0
							C3R5									0
							C3R4	B-90546 2B	PDNB	0	Nb, Np, S	75	3	3	2	6	Staining predominantly weak to moderate.
							C3R3									0
							C3R2									0
							C3R1									0
							C4R10									0
							C4R9									0
							C4R8									0
							C4R7	B-85837 2A	PDNB	0	Nb, S, Crush artefact +++	0	0	0	0	0	Entire core present, however, there is amrked crush artefact.
							C4R6	B-77241 1B	PDNB	0	Nb, Np, Haemorrhage	90	3	3	1.5	4.5	Rare strongly staining cell. Most cells weak to moderate.
							C4R5									0
							C4R4	B-90949 1B	PDNB	0	Nb, Np	95	3	3	2.5	7.5	Weak staining cells also present.
							C4R3									0
							C4R2									0
							C4R1									0
							C5R10	BX-00-02007 1D,1G	DNB	0	Nb, Np, G, Cells with atypia	N/A	N/A	N/A	N/A	N/A	Tide-line leading to artefactual negative staining, thus, can't include.
							C5R9									0
							C5R8									0
							C5R7									0
							C5R6	B-77525 1A PDNB	PDNB	0	Nb, Np, S, Haemorrhage	100	3	3	2.5	7.5	Rare strongly staining cells. Neuropil staining present.
							C5R5	BX-00-00132 1A	PDNB	0	Nb, Np	95	3	3	2.5	7.5	Neuropil staining present.
							C5R4	B-91183 1B	PDNB	0	Nb, Np, Lymphocytes	90	3	3	2	6	Scattered strongly staining Nb; majority weak to moderate.
							C5R3	B-88475 1A	PDNB	0	Nb, Np, S	90	3	3	2.5	7.5
							C5R2									0
							C5R1									0
							C6R10									0
							C6R9	B-90307 1B	PDNB	3	Nb, Haemorrahge	N/A	N/A	N/A	N/A	N/A	Core absent
							C6R8	B-86078 1A	DNB	0	Nb, Np, G, S	40	2	2	1.5	3	Cytoplasmic staining seen in some Nb
							C6R7	B-77701 1A	PDNB	0	Nb, Np, S, Haemorrhage	80	3	3	2	6	Crush artefact
							C6R6	Blue Agar Marker								0
							C6R5									0
							C6R4	B-92124 1A	DNB	2	S, Haemorrahge	N/A	N/A	N/A	N/A	N/A	Rare apparent Nb cells on H&E. No Nb cells on RUNX1T1 slide.
							C6R3									0
							C6R2									0
							C6R1	B-72882 1A	GNB	0	Nb, Np, Haemorrhage	60	3	3	2	6
							C7R10									0
							C7R9									0
							C7R8									0
							C7R7	B-77869 1A	PDNB	0	Nb, Np	90	3	3	3	9
							C7R6									0
							C7R5									0
							C7R4									0
							C7R3									0
							C7R2									0
							C7R1	B-73293 1A	PDNB	1	Stroma only. No tumour	N/A	N/A	N/A	N/A	N/A	No staining present.
							C8R10									0
							C8R9	B-90546 2C	PDNB	0	Nb, Np, S	10	1	1.5	1.5	1.5
							C8R8									0
							C8R7									0
							C8R6									0
							C8R5									0
							C8R4	B-92782 1B	PDNB	0	Nb, Np	100	3	3	3	9
							C8R3									0
							C8R2	B-84644 1A	PDNB	0	Nb, Np	60	3	3	2	6	Rare strongly stained Nb. Prominent cytoplasmic staining seen.
							C8R1									0
							C9R10									0
							C9R9	B-90949 1C	PDNB	0	Nb, Np	10	1	1	1	1
							C9R8									0
							C9R7									0
							C9R6									0
							C9R5									0
							C9R4									0
							C9R3									0
							C9R2	B-85837 2A	PDNB	1	Nb, Np	80	3	3	2.5	7.5	Diathermy/crush artefact centrally. Periphery well preserved.
							C9R1	B-77241 1A	PDNB	0	Nb, Haemorrahge	0	0	0	0	0
							C10R10	BX-00-00132 1C	PDNB	2	Nb, Np, Haemorrhage	N/A	N/A	N/A	N/A	N/A	Tide-line leading to artefactual negative staining, thus, can't include.
							C10R9	B-91183 1A	PDNB	0	Nb, Np, Lymphocytes	10	1	2	1.5	1.5
							C10R8	B-88475 1B	PDNB	0	Nb, Np, G	30	2	1	1	2	Np staining. Cytoplasmic staining seen in some Nb
							C10R7									0
							C10R6									0
							C10R5	BX-00-02007 1D	DNB	0	Nb, Np, Atypical tumour cells	65	3	3	2	6	Rare strongly staining cells seen. Np & cytoplsmic staining seen.
							C10R4									0
							C10R3									0
							C10R2									0
							C10R1	B-77525 1A	PDNB	1	Nb, Np, Haemorrhage	80	3	3	2.5	7.5
							C11R10									0
							C11R9									0
							C11R8									0
							C11R7									0
							C11R6									0
							C11R5									0
							C11R4									0
							C11R3									0
							C11R2									0
							C11R1									0
							C11R0									0
							C11R1									0
							C12R10	Appendix APP003
							C12R9	Brain BRA003									Cortical neurons positive
							C12R8	Breast BRE002
							C12R7	Kidney KID003
							C12R6	Liver LIV006									Negative staining.
							C12R5	Muscle MUS002
							C12R4	Skin SKI002
							C12R3	Spleen SPL001
							C12R2	Testes TES001
							C12R1	Tonsil TON002									Negative staining.
							TMA-14-003 NB
							Stain:	RUNX1T1	Nuclear
							Observer:	A.GIFFORD
							Date:	2016-04-13
										0 = intact 1 = minor disruption 2 = major disruption 3 = core missing	Nb = Neuroblasts Np = Neuropil S = Schwannian stroma G = Ganglionic differentiation	0 = completely negative or to the closest 10%	0 = 0% 1 = 1-10% 2 = 11-50% 3 = 51-100%	0 = nil 1 = weak 2 = moderate 3 = strong	0 = nil 1 = weak 2 = moderate 3 = strong	Percentage score x Staining Intensity
							Coordinate	Case ID	Diagnosis	Core Disruption	H&E Core Morphology	% cancer cells with positive staining	Percentage Score	Max Staining Intensity	Overall Staining Intensity	Overall Score	Comment
							C1R10									0
							C1R9									0
							C1R8									0
							C1R7									0
							C1R6									0
							C1R5									0
							C1R4									0
							C1R3									0
							C1R2	B-36016 1A	PDNB	0	Nb, Np	60	3	1	1	3	Np staining present.
							C1R1	Blue Agar Marker								0
							C2R10									0
							C2R9									0
							C2R8									0
							C2R7									0
							C2R6									0
							C2R5									0
							C2R4									0
							C2R3									0
							C2R2									0
							C2R1									0
							C3R10									0
							C3R9									0
							C3R8									0
							C3R7									0
							C3R6									0
							C3R5									0
							C3R4									0
							C3R3									0
							C3R2									0
							C3R1									0
							C4R10									0
							C4R9									0
							C4R8									0
							C4R7									0
							C4R6									0
							C4R5									0
							C4R4									0
							C4R3									0
							C4R2									0
							C4R1									0
							C5R10									0
							C5R9									0
							C5R8									0
							C5R7									0
							C5R6									0
							C5R5									0
							C5R4									0
							C5R3									0
							C5R2									0
							C5R1									0
							C6R10									0
							C6R9									0
							C6R8									0
							C6R7	B-36016 1A	PDNB	0	Nb, Np	60	3	1	1	3
							C6R6	Blue Agar Marker								0
							C6R5									0
							C6R4									0
							C6R3									0
							C6R2									0
							C6R1									0
							C7R10									0
							C7R9									0
							C7R8									0
							C7R7									0
							C7R6									0
							C7R5									0
							C7R4									0
							C7R3									0
							C7R2									0
							C7R1									0
							C8R10									0
							C8R9									0
							C8R8									0
							C8R7									0
							C8R6									0
							C8R5									0
							C8R4									0
							C8R3									0
							C8R2									0
							C8R1									0
							C9R10									0
							C9R9									0
							C9R8									0
							C9R7									0
							C9R6									0
							C9R5									0
							C9R4									0
							C9R3									0
							C9R2									0
							C9R1									0
							C10R10									0
							C10R9									0
							C10R8									0
							C10R7									0
							C10R6									0
							C10R5									0
							C10R4									0
							C10R3									0
							C10R2									0
							C10R1									0
							C11R10									0
							C11R9									0
							C11R8									0
							C11R7									0
							C11R6									0
							C11R5									0
							C11R4									0
							C11R3									0
							C11R2									0
							C11R1									0
							C11R0									0
							C11R1									0
							C12R10	Appendix APP003
							C12R9	Brain BRA003									Cortical neurons positive
							C12R8	Breast BRE002
							C12R7	Kidney KID003
							C12R6	Liver LIV006									Negative staining.
							C12R5	Muscle MUS002
							C12R4	Skin SKI002
							C12R3	Spleen SPL001
							C12R2	Testes TES001
							C12R1	Tonsil TON002									Negative staining.
							TMA-14-004 GN, GNB, NB
							Stain:	RUNX1T1	Nuclear
							Observer:	A.GIFFORD
							Date:	2016-04-13
										0 = intact 1 = minor disruption 2 = major disruption 3 = core missing	Nb = Neuroblasts Np = Neuropil S = Schwannian stroma G = Ganglionic differentiation	0 = completely negative or to the closest 10%	0 = 0% 1 = 1-10% 2 = 11-50% 3 = 51-100%	0 = nil 1 = weak 2 = moderate 3 = strong	0 = nil 1 = weak 2 = moderate 3 = strong	Percentage score x Staining Intensity
							Coordinate	Case ID	Diagnosis	Core Disruption	H&E Core Morphology	% cancer cells with positive staining	Percentage Score	Max Staining Intensity	Overall Staining Intensity	Overall Score	Comment
							C1R10	BX-12-00236 2A	PDNB	0	Nb, Np	100	3	3	2	6	Core mostly negative. However, most of core is within tide line.
							C1R9									0
							C1R8	BX-05-00330 2C	GN	0	S, G (single ganglion cell)	30	2	2	1.5	3	Schwannian stroma weak cytoplasmic +ve. Ggl cells Nu & Cyt +ve
							C1R7									0
							C1R6									0
							C1R5									0
							C1R4	BX-06-01360 1B	GN	0	S, G, lymphocytes	30	2	2	1.5	3	Schwannian stroma weak cytoplasmic +ve. Ggl cells Nu & Cyt +ve
							C1R3	BX-99-01639 2B	GN		S, G	0	0	0	0	0	Schwannian stroma weak cytoplasmic +ve.
							C1R2									0
							C1R1	Blue Agar marker								0
							C2R10	BX-12-00276 2B	GN	3	S, lymphocytes	N/A	N/A	N/A	N/A	N/A
							C2R9									0
							C2R8	BX-05-00504 1A	GN	0	S, G	10	1	2	1.5	1.5	Schwannian stroma strong cytoplasmic +ve. Ggl cells Nu & Cyt +ve
							C2R7									0
							C2R6									0
							C2R5									0
							C2R4	BX-06-02116 1A	GN	0	S, G	10	1	2	1.5	1.5	Schwannian stroma strong cytoplasmic +ve. Ggl cells Nu & Cyt +ve
							C2R3									0
							C2R2	B-42746 1A	PDNB	0	Nb, Np, Ca++, haemorrhage	90	3	3	2.5	7.5
							C2R1									0
							C3R10	BX-12-00952 1A	GN	0	S	N/A	N/A	N/A	N/A	N/A	Tide-line leading to artefactual negative staining, thus, can't include.
							C3R9	BX-07-03591 1C	GNB	0	Nb, Np, Ca++, haemorrhage	100	3	3	2.5	7.5
							C3R8									0
							C3R7									0
							C3R6									0
							C3R5									0
							C3R4	BX-07-01195 1A,1B,2A,3A	GN	1	S	10	1	2	2	2
							C3R3	BX-01-00949 1B	GN	0	S	10	1	1	1	1	Schwannian stroma strong cytoplasmic staining.
							C3R2									0
							C3R1									0
							C4R10									0
							C4R9									0
							C4R8	BX-05-02076 3C	GN	0	S	10	1	1	1	1	Schwannian sttoma cytoplasm positive.
							C4R7	BX-98-01279 2B	GN	0	S	0	0	0	0	0	Core completely negative.
							C4R6
							C4R5	BX-11-01218 1E	PDNB	0	Nb, Np, haemorrhage	95	3	3	3	9
							C4R4
							C4R3	BX-02-01137 1C	GN	0	Fibroadipose tissue. No tumour.	N/A	N/A	N/A	N/A	N/A
							C4R2									0
							C4R1									0
							C5R10	BX-12-02779 1B	PDNB	0	Nb, haemorrhage	N/A	N/A	N/A	N/A	N/A	Tide-line leading to artefactual negative staining, thus, can't include.
							C5R9	BX-09-00405 1C	GN	0	S	65	3	2	2	6	Schwannian sttoma cytoplasm positive.
							C5R8									0
							C5R7	BX-98-01439 1B	GNB	0	S	10	1	2	1	1	Schwannian sttoma cytoplasm positive.
							C5R6									0
							C5R5									0
							C5R4									0
							C5R3	BX-03-02171 1B	GN	0	S	20	2	1	1	2	Schwannian sttoma cytoplasm positive.
							C5R2	B-78542 1A	GNB	0	Nb, Np	95	3	2	2	6
							C5R1									0
							C6R10	BX-13-01078 1A	GNB	3	S, haemosiderin	N/A	N/A	N/A	N/A	N/A
							C6R9	BX-10-00940 2B	GNB	0	S, G	50	2	3	2.5	5	Schwannian strong cytoplasmic +ve. Ggl cells Nu & Cyt +ve
							C6R8									0
							C6R7									0
							C6R6	Blue Agar Marker								0
							C6R5	BX-12-00236 1B	PDNB	0	Fibroadipose tissue. No tumour.	N/A	N/A	N/A	N/A	N/A
							C6R4									0
							C6R3	BX-05-00330 2A	GN	0	S, G	40	2	2	2	4	Schwannian stroma cytoplasmic +ve. Ggl cells Nu & Cyt +ve
							C6R2									0
							C6R1									0
							C7R10									0
							C7R9	BX-06-01360 1B	GN	0	S, G	20	2	2	1.5	3	Schwannian stroma strong cytoplasmic +ve. Ggl cells Nu & Cyt +ve
							C7R8	BX-99-01639 2B	GN	0	S, G (single ganglion cell)	10	1	1	1	1	Schwannian stroma cytoplasmic +ve.
							C7R7	B-42746 2A	PDNB	0	Nb, Np, haemorrhage	100	3	3	3	9
							C7R6									0
							C7R5	BX-12-00276 2A	GN	1	S, lymphocytes	30	2	2	1.5	3	Schwannian stroma cytoplasmic +ve. Ggl cells Nu & Cyt +ve
							C7R4									0
							C7R3	BX-05-00504 1A	GN	0	S, G	10	1	2	1.5	0	Schwannian stroma cytoplasmic +ve. Ggl cells Nu & Cyt +ve
							C7R2									0
							C7R1									0
							C8R10									0
							C8R9	BX-06-02116 1A 1C	GN	2	S	30	2	2	2	4	Schwannian stroma strong cytoplasmic +ve.
							C8R8									0
							C8R7									0
							C8R6									0
							C8R5	BX-12-00952 1A	GN	1	S, G	10	1	2	2	2	Schwannian stroma cytoplasmic +ve. Ggl cells Nu & Cyt +ve
							C8R4	BX-07-03591 1C	GNB	0	Nb, Np, S, Ca++, haemorrhage	90	3	3	2.5	7.5
							C8R3									0
							C8R2									0
							C8R1									0
							C9R10									0
							C9R9	BX-07-01195 3B	GN	0	S	10	1	2	1.5	1.5	Schwannian stroma positive
							C9R8	BX-01-00949 1B	GN	0	S	20	2	2	1.5	3	Schwannian stroma positive
							C9R7									0
							C9R6									0
							C9R5									0
							C9R4									0
							C9R3	BX-05-02076 3A	GN	0	S	10	1	1	1	1	Schwannian stroma cytoplasmic +ve. Ggl cells Nu & Cyt +ve
							C9R2	BX-98-01279 2A	GN	1	S	0	0	0	0	0	Core completely negative.
							C9R1									0
							C10R10	BX-11-01218 1E	PDNB	0	Nb, Np	N/A	N/A	N/A	N/A	N/A	Core lies on tide-line. Unable to assess.
							C10R9									0
							C10R8	BX-02-01137 1C	GN	1	Fibroadipose tissue. No tumour.	N/A	N/A	N/A	N/A	N/A	No definite schwannian stroma seen.
							C10R7	B-78542 1A	GNB	0	Nb, Np, S	95	3	3	2.5	7.5
							C10R6									0
							C10R5	BX-12-02779 1B	PDNB	0	Nb	95	3	3	3	9
							C10R4	BX-09-00405 1C	GN	0	S	40	2	2	1.5	3	Schwannian stroma positive
							C10R3									0
							C10R2	BX-98-01439 1B	GNB	0	G, Np	50	2	3	2.5	5	Staining in Ggl cells. Minimal staining in stroma.
							C10R1									0
							C11R10									0
							C11R9									0
							C11R8	BX-03-02171 1B	GN	2	S	10	1	1	1.5	1.5	Core folded. Difficult to assess. Cytoplasmic staining of stroms present.
							C11R7									0
							C11R6									0
							C11R5	BX-13-01078 1A	GNB	2	Nb, non-S stroma	<10	1	1	1	1	Core crushed and disrupted. Interpreted with caution.
							C11R4	BX-10-00940 2A	GNB	0	S, G	30	2	1	1	2	Schwannian stroma cytoplasmic +ve. Ggl cells Nu & Cyt +ve
							C11R3									0
							C11R2									0
							C11R1									0
							C12R10	Appendix APP004
							C12R9	Brain BRA003									Cortical neurons positive
							C12R8	Muscle MUS002
							C12R7	Skin SKI002
							C12R6
							C12R5
							C12R4
							C12R3
							C12R2
							C12R1	BX-06-01360 1D	GN	0	S, G	10	1	1	1	1	Schwannian stroma cytoplasmic +ve. Ggl cells Nu & Cyt +ve

[truncated: 15 more sheets: Figure 4a, Figure 4b & 4d, Figure 4c, Figure 4e, Figure 4f, Figure 5a, Figure 5b, Figure 5c, Figure 5d, Figure 5e, Figure 5f, Figure 6b, Figure 6e, Figure 8d, Figure 8e]
